# Supplementary material for: Differential activation of sporamin expression in response to abiotic mechanical wounding and biotic herbivore attack in the sweet potato
Source: BMC Plant Biol. 2014 Apr 28;14:112. doi: 10.1186/1471-2229-14-112 (PMC4108030; doi:10.1186/1471-2229-14-112)
Supplement: Additional file 4 — Differential gene expression profiling of sweet potato in response to mechanical wounding (MW). [file 1471-2229-14-112-S4.xls]

## Sheet: Supplementary file S1
Additional file 4: Differential gene expression profiling of sweet potato in response to mechanical wounding (MW)
GeneID	Gene_length	cksp-Expression	wsp-Expression	cksp-RPKM	wsp-RPKM	log2 Ratio(wsp/cksp)	Up-Down-Regulation(wsp/cksp)	P-value	FDR	GO Component	GO Function	GO Process	Blast nr
cksp22032	265	11	327	7.44957	238.704	5.00192	Up	1.32e-06	3.53e-05	-	-	-	gi|78216290|gb|ABB36646.1|/2.72269e-09/dehydration-responsive element binding protein 3 [Glycine max]
cksp47614	460	15	406	5.85218	170.736	4.86665	Up	1.3e-07	4.09e-06	-	GO:0004674//protein serine/threonine kinase activity;GO:0000166//nucleotide binding;GO:0042578//phosphoric ester hydrolase activity	GO:0009987//cellular process;GO:0044238//primary metabolic process;GO:0003006//reproductive developmental process	gi|297802234|ref|XP_002869001.1|/1.12378e-36/hypothetical protein ARALYDRAFT_328051 [Arabidopsis lyrata subsp. lyrata]
cksp1077	243	11	256	8.12401	203.794	4.64878	Up	1.32e-06	3.53e-05	GO:0043231//intracellular membrane-bounded organelle	-	GO:0006351//transcription, DNA-dependent	gi|78216290|gb|ABB36646.1|/1.16375e-12/dehydration-responsive element binding protein 3 [Glycine max]
cksp10892	331	21	487	11.3861	284.616	4.64367	Up	3.61e-09	1.4e-07	GO:0043231//intracellular membrane-bounded organelle	GO:0003676//nucleic acid binding;GO:0001071	GO:0006351//transcription, DNA-dependent;GO:0006950//response to stress	gi|225429734|ref|XP_002280370.1|/4.94053e-24/PREDICTED: hypothetical protein [Vitis vinifera]
cksp28948	201	5	112	4.46435	107.79	4.59363	Up	3.31e-05	0.000663545	-	-	-	-
cksp47408	271	8	176	5.29791	125.632	4.56764	Up	7.01e-06	0.000164009	-	-	-	gi|2346974|dbj|BAA21921.1|/3.29912e-15/ZPT2-12 [Petunia x hybrida]
cksp6993	503	117	2507	41.7448	964.149	4.52959	Up	1.2e-13	9.36e-12	-	-	-	-
cksp38523	277	23	479	14.9016	334.514	4.48853	Up	1.08e-09	4.45e-08	-	-	-	-
cksp36818	244	49	916	36.0405	726.212	4.3327	Up	3.22e-14	2.89e-12	-	-	-	-
cksp18869	321	5	79	2.79543	47.608	4.09006	Up	3.31e-05	0.000662909	-	-	-	-
cksp13136	535	19	290	6.37359	104.858	4.04019	Up	1.2e-08	4.44e-07	GO:0016020//membrane	-	-	gi|225454320|ref|XP_002277286.1|/1.52024e-31/PREDICTED: hypothetical protein [Vitis vinifera]
cksp25553	233	5	69	3.85122	57.2864	3.8948	Up	3.31e-05	0.000663227	-	-	-	-
cksp11934	294	6	82	3.66259	53.9541	3.8808	Up	2.01e-05	0.000425778	-	-	-	-
cksp12002	502	14	186	5.00505	71.6749	3.84001	Up	2.34e-07	7.06e-06	GO:0031981//nuclear lumen	-	-	gi|13699079|dbj|BAB41200.1|/1.45583e-30/unnamed protein product [Nicotiana tabacum]
cksp19776	321	17	224	9.50447	134.99	3.8281	Up	3.97e-08	1.35e-06	-	-	-	-
cksp15918	324	6	78	3.32346	46.5701	3.80865	Up	2.01e-05	0.000425562	-	GO:0030528//transcription regulator activity;GO:0003676//nucleic acid binding;GO:0001071	GO:0006950//response to stress;GO:0009738//abscisic acid mediated signaling pathway	gi|206584337|gb|ACI15341.1|/5.13028e-21/NAC domain protein NAC1 [Gossypium hirsutum]
cksp14854	380	15	190	7.08422	96.7226	3.77117	Up	1.3e-07	4.09e-06	-	-	-	-
cksp44738	459	11	135	4.30095	56.8957	3.72559	Up	1.32e-06	3.53e-05	GO:0043231//intracellular membrane-bounded organelle	GO:0004091//carboxylesterase activity	GO:0044238//primary metabolic process	gi|269996964|gb|ACZ57767.1|/7.42869e-67/glycerolipase A1 [Nicotiana attenuata]
cksp33705	613	82	928	24.007	292.85	3.60864	Up	0	0	-	-	-	gi|12003402|gb|AAG43558.1|AF211540_1/5.84442e-26/Avr9/Cf-9 rapidly elicited protein 75 [Nicotiana tabacum]
cksp45733	337	52	577	27.6922	331.21	3.5802	Up	5.44e-14	4.66e-12	GO:0031090//organelle membrane;GO:0009536//plastid	GO:0016787//hydrolase activity	-	gi|195549553|gb|ACG50004.1|/2.04673e-41/salt responsive protein 2 [Solanum lycopersicum]
cksp736	210	11	118	9.40064	108.698	3.53142	Up	1.32e-06	3.52e-05	-	-	-	-
cksp16569	484	10	107	3.70799	42.7658	3.52775	Up	2.32e-06	5.98e-05	GO:0043231//intracellular membrane-bounded organelle	GO:0030528//transcription regulator activity;GO:0003677//DNA binding;GO:0001071;GO:0005515//protein binding	GO:0006351//transcription, DNA-dependent	gi|302142931|emb|CBI20226.3|/6.82969e-56/unnamed protein product [Vitis vinifera]
cksp30610	202	10	106	8.8845	101.511	3.5142	Up	2.32e-06	5.96e-05	-	-	-	-
cksp45298	408	79	820	34.7497	388.787	3.48391	Up	0	0	-	-	-	-
cksp32901	516	56	569	19.477	213.315	3.45314	Up	9.99e-15	9.51e-13	-	-	-	gi|195549553|gb|ACG50004.1|/1.34591e-10/salt responsive protein 2 [Solanum lycopersicum]
cksp11326	601	64	648	19.1113	208.573	3.44806	Up	0	0	-	-	-	gi|224099449|ref|XP_002311488.1|/5.45145e-45/predicted protein [Populus trichocarpa]
cksp12252	414	13	131	5.63543	61.2109	3.44119	Up	4.18e-07	1.21e-05	-	GO:0003824//catalytic activity	-	gi|225448138|ref|XP_002263444.1|/9.56802e-39/PREDICTED: hypothetical protein [Vitis vinifera]
cksp40694	256	13	131	9.11355	98.9895	3.44119	Up	4.18e-07	1.21e-05	-	-	-	gi|224131754|ref|XP_002328100.1|/6.51514e-24/predicted protein [Populus trichocarpa]
cksp9619	471	80	772	30.4827	317.069	3.37874	Up	0	0	-	-	-	gi|224146222|ref|XP_002325927.1|/4.20121e-31/predicted protein [Populus trichocarpa]
cksp22517	292	10	95	6.14612	62.9359	3.35614	Up	2.32e-06	5.97e-05	GO:0044464//cell part	GO:0008289//lipid binding	GO:0006952//defense response;GO:0009987//cellular process;GO:0010033//response to organic substance;GO:0009628//response to abiotic stimulus	gi|255541486|ref|XP_002511807.1|/6.48133e-24/conserved hypothetical protein [Ricinus communis]
cksp9753	557	14	133	4.51084	46.1907	3.35614	Up	2.34e-07	7.07e-06	-	-	-	-
cksp10954	916	225	2132	44.083	450.246	3.35242	Up	0	0	GO:0031090//organelle membrane;GO:0009536//plastid	GO:0016787//hydrolase activity	-	gi|195549553|gb|ACG50004.1|/9.83849e-129/salt responsive protein 2 [Solanum lycopersicum]
cksp43564	1185	411	3892	62.2455	635.349	3.35151	Up	0	0	GO:0031090//organelle membrane;GO:0009536//plastid	GO:0016787//hydrolase activity	-	gi|86155935|gb|ABC86705.1|/1.2453e-148/R111 [Coffea arabica]
cksp1040	218	8	75	6.58594	66.5523	3.33703	Up	7.01e-06	0.0001641	-	-	-	gi|225464876|ref|XP_002273038.1|/1.7774e-13/PREDICTED: hypothetical protein [Vitis vinifera]
cksp27632	287	10	91	6.2532	61.3363	3.29407	Up	2.32e-06	5.97e-05	-	-	GO:0006351//transcription, DNA-dependent;GO:0006952//defense response;GO:0009743//response to carbohydrate stimulus	gi|129560507|dbj|BAF48804.1|/1.07543e-26/wound-responsive AP2 like factor 2 [Nicotiana tabacum]
cksp16206	231	17	152	13.2075	127.289	3.26867	Up	3.97e-08	1.36e-06	-	-	-	-
cksp15880	390	19	169	8.74326	83.8263	3.26116	Up	1.2e-08	4.43e-07	GO:0031090//organelle membrane;GO:0043231//intracellular membrane-bounded organelle	GO:0022890//inorganic cation transmembrane transporter activity	GO:0006952//defense response;GO:0051707//response to other organism;GO:0000041//transition metal ion transport;GO:0010038//response to metal ion;GO:0006875//cellular metal ion homeostasis	gi|30267436|gb|AAP21819.1|/6.1552e-54/metal transporter [Solanum lycopersicum]
cksp39368	226	7	62	5.55871	53.069	3.25505	Up	1.2e-05	0.000266275	-	GO:0016787//hydrolase activity	-	gi|224137904|ref|XP_002326469.1|/4.05963e-10/predicted protein [Populus trichocarpa]
cksp34811	702	22	194	5.62432	53.4592	3.24869	Up	1.97e-09	7.92e-08	-	-	-	gi|225437501|ref|XP_002274824.1|/9.85002e-42/PREDICTED: hypothetical protein [Vitis vinifera]
cksp11382	428	31	273	12.9988	123.389	3.24677	Up	8.81e-12	4.67e-10	GO:0043234//protein complex	GO:0004721//phosphoprotein phosphatase activity;GO:0043169//cation binding	GO:0006464//protein modification process	gi|297849006|ref|XP_002892384.1|/2.94985e-16/hypothetical protein ARALYDRAFT_470736 [Arabidopsis lyrata subsp. lyrata]
cksp23203	243	17	149	12.5553	118.615	3.23991	Up	3.97e-08	1.35e-06	-	-	-	gi|56542461|gb|AAV92895.1|/5.0363e-24/Avr9/Cf-9 rapidly elicited protein 76 [Nicotiana tabacum]
cksp29762	217	5	43	4.13518	38.3325	3.21254	Up	3.31e-05	0.000662624	-	-	-	-
cksp14255	545	16	137	5.26875	48.6275	3.20624	Up	7.19e-08	2.36e-06	-	GO:0046914//transition metal ion binding;GO:0016655//oxidoreductase activity, acting on NADH or NADPH, quinone or similar compound as acceptor;GO:0016836//hydro-lyase activity	GO:0055067;GO:0000302//response to reactive oxygen species	gi|75298155|sp|Q84UV8.1|NEC3_NICLS/2.28749e-46/RecName: Full=Bifunctional monodehydroascorbate reductase and carbonic anhydrase nectarin-3; AltName: Full=Nectarin-III; Contains: RecName: Full=Nectarin-2; Flags: Precursor
cksp10660	540	33	282	10.9674	101.021	3.20337	Up	2.82e-12	1.61e-10	-	-	GO:0050896//response to stimulus	gi|129560507|dbj|BAF48804.1|/1.9994e-27/wound-responsive AP2 like factor 2 [Nicotiana tabacum]
cksp32321	1340	161	1374	21.5628	198.354	3.20146	Up	0	0	-	-	GO:0042742//defense response to bacterium;GO:0010033//response to organic substance	gi|225448363|ref|XP_002268520.1|/1.67687e-152/PREDICTED: hypothetical protein isoform 1 [Vitis vinifera]
cksp25417	299	17	145	10.2038	93.8112	3.20065	Up	3.97e-08	1.36e-06	-	-	-	-
cksp33361	501	20	169	7.16434	65.254	3.18716	Up	6.59e-09	2.5e-07	GO:0043231//intracellular membrane-bounded organelle	GO:0003676//nucleic acid binding	-	gi|302398929|gb|ADL36759.1|/3.76149e-31/MYB domain class transcription factor [Malus x domestica]
cksp44245	629	35	293	9.98623	90.1104	3.17368	Up	9.67e-13	5.96e-11	GO:0031090//organelle membrane;GO:0043231//intracellular membrane-bounded organelle	GO:0022890//inorganic cation transmembrane transporter activity	GO:0006952//defense response;GO:0051707//response to other organism;GO:0000041//transition metal ion transport;GO:0010038//response to metal ion;GO:0006875//cellular metal ion homeostasis	gi|296087363|emb|CBI33737.3|/3.45876e-69/unnamed protein product [Vitis vinifera]
cksp19041	470	21	174	8.01873	71.6159	3.15883	Up	3.61e-09	1.4e-07	-	-	-	gi|215398158|gb|ACJ65328.1|/8.76593e-66/scarecrow-like protein [Capsicum annuum]
cksp29133	255	30	246	21.1137	186.618	3.14383	Up	1.59e-11	8.17e-10	-	-	-	-
cksp11839	343	9	73	4.70904	41.1706	3.12811	Up	4.06e-06	9.92e-05	GO:0043231//intracellular membrane-bounded organelle	GO:0005488//binding	-	gi|224109676|ref|XP_002315274.1|/1.01226e-40/predicted protein [Populus trichocarpa]
cksp5927	1196	105	836	15.7559	135.218	3.10132	Up	0	0	GO:0043231//intracellular membrane-bounded organelle	GO:0008194//UDP-glycosyltransferase activity	GO:0005975//carbohydrate metabolic process	gi|12003394|gb|AAG43554.1|AF211536_1/1.88583e-136/Avr9/Cf-9 rapidly elicited protein 231 [Nicotiana tabacum]
cksp20119	577	71	556	22.0834	186.405	3.0774	Up	0	0	-	-	-	gi|255565119|ref|XP_002523552.1|/4.20977e-20/conserved hypothetical protein [Ricinus communis]
cksp45772	306	11	85	6.45142	53.7348	3.05817	Up	1.32e-06	3.52e-05	-	-	-	gi|255548275|ref|XP_002515194.1|/1.02771e-08/LRX2, putative [Ricinus communis]
cksp39920	362	10	76	4.95765	40.6128	3.03421	Up	2.32e-06	5.96e-05	-	-	-	gi|213959410|gb|ACJ54953.1|/6.44645e-19/DREB1 [Vaccinium vitis-idaea]
cksp15753	343	17	127	8.89486	71.6255	3.00943	Up	3.97e-08	1.36e-06	-	-	-	gi|302142134|emb|CBI19337.3|/4.39588e-28/unnamed protein product [Vitis vinifera]
cksp36102	275	47	350	30.6725	246.203	3.00483	Up	0	0	-	-	-	gi|225448363|ref|XP_002268520.1|/6.17297e-30/PREDICTED: hypothetical protein isoform 1 [Vitis vinifera]
cksp9199	819	73	542	15.9964	128.019	3.00053	Up	0	0	-	-	-	gi|12963415|gb|AAK11255.1|AF329729_1/1.33339e-46/regulator of gene silencing [Nicotiana tabacum]
cksp46341	458	57	420	22.3354	177.395	2.98956	Up	5.55e-14	4.71e-12	-	-	GO:0006950//response to stress	gi|12003400|gb|AAG43557.1|AF211539_1/3.86872e-15/Avr9/Cf-9 rapidly elicited protein 65 [Nicotiana tabacum]
cksp1647	241	11	81	8.19143	65.0169	2.98863	Up	1.32e-06	3.53e-05	GO:0043076	-	GO:0046620//regulation of organ growth;GO:0003006//reproductive developmental process	gi|255548275|ref|XP_002515194.1|/1.68718e-19/LRX2, putative [Ricinus communis]
cksp20019	332	14	103	7.56788	60.0146	2.98735	Up	2.34e-07	7.08e-06	-	GO:0004871//signal transducer activity;GO:0016772//transferase activity, transferring phosphorus-containing groups	GO:0006351//transcription, DNA-dependent;GO:0007165//signal transduction;GO:0006796//phosphate metabolic process	gi|224135721|ref|XP_002322144.1|/3.42082e-20/type-a response regulator [Populus trichocarpa]
cksp39698	279	6	44	3.8595	30.5075	2.98268	Up	2.01e-05	0.000425435	-	-	-	gi|224063289|ref|XP_002301079.1|/2.42284e-10/predicted protein [Populus trichocarpa]
cksp18573	721	38	278	9.45872	74.5878	2.97922	Up	2.7e-13	1.88e-11	-	-	GO:0009719;GO:0007275//multicellular organismal development	gi|282938365|gb|ACG50003.2|/1.0388e-33/salt responsive protein 1 [Solanum lycopersicum]
cksp43903	815	50	363	11.0102	86.1603	2.96818	Up	3.31e-14	2.96e-12	-	-	-	gi|254034330|gb|ACT55332.1|/7.94355e-84/NAC1 [Ipomoea batatas]
cksp35	228	6	43	4.72281	36.4831	2.94951	Up	2.01e-05	0.000425292	-	-	-	-
cksp2722	217	6	43	4.96222	38.3325	2.94951	Up	2.01e-05	0.000425077	-	GO:0016491//oxidoreductase activity;GO:0005506//iron ion binding	-	gi|270271347|gb|ACZ67202.1|/1.14675e-28/cytochrome P450 allene oxide synthase [Populus nigra]
cksp32547	611	125	893	36.7158	282.728	2.94494	Up	0	0	-	GO:0048029//monosaccharide binding	-	gi|1752827|dbj|BAA14024.1|/6.48937e-86/ipomoelin [Ipomoea batatas]
cksp14334	259	8	57	5.54338	42.5729	2.9411	Up	7.01e-06	0.000163917	-	-	-	-
cksp25184	442	10	70	4.06034	30.6361	2.91556	Up	2.32e-06	5.96e-05	GO:0016020//membrane	-	GO:0006950//response to stress	gi|225461411|ref|XP_002282248.1|/9.89326e-23/PREDICTED: hypothetical protein [Vitis vinifera]
cksp3498	220	5	35	4.07879	30.7754	2.91556	Up	3.34e-05	0.000666029	-	-	-	-
cksp43298	1265	156	1078	22.1319	164.849	2.89695	Up	8.53e-14	6.92e-12	GO:0019866//organelle inner membrane;GO:0043231//intracellular membrane-bounded organelle	GO:0046943//carboxylic acid transmembrane transporter activity	GO:0046907//intracellular transport;GO:0046942//carboxylic acid transport	gi|225459119|ref|XP_002285693.1|/8.6081e-127/PREDICTED: hypothetical protein [Vitis vinifera]
cksp38197	398	11	75	4.96014	36.4532	2.87759	Up	1.32e-06	3.53e-05	-	-	-	gi|225446076|ref|XP_002272519.1|/8.05418e-22/PREDICTED: hypothetical protein [Vitis vinifera]
cksp17678	325	75	511	41.4154	304.155	2.87657	Up	0	0	-	-	-	gi|255542106|ref|XP_002512117.1|/9.7311e-12/conserved hypothetical protein [Ricinus communis]
cksp14749	486	15	102	5.5391	40.5996	2.87374	Up	1.3e-07	4.09e-06	-	GO:0016616//oxidoreductase activity, acting on the CH-OH group of donors, NAD or NADP as acceptor;GO:0046914//transition metal ion binding	GO:0008152//metabolic process	gi|25815120|emb|CAD29291.1|/1.68612e-46/alcohol NADP+ oxidoreductase [Solanum tuberosum]
cksp12019	499	20	136	7.19306	52.7225	2.87374	Up	6.59e-09	2.51e-07	-	-	-	-
cksp30380	213	7	47	5.89797	42.6851	2.85544	Up	1.2e-05	0.000266193	-	-	-	-
cksp22194	271	19	127	12.5825	90.6551	2.84896	Up	1.2e-08	4.43e-07	-	-	-	gi|225440213|ref|XP_002283659.1|/1.43438e-10/PREDICTED: hypothetical protein [Vitis vinifera]
cksp39173	371	6	40	2.90243	20.8566	2.84517	Up	2.02e-05	0.000425669	-	-	-	-
cksp6165	1264	189	1256	26.8348	192.221	2.84059	Up	2.01e-13	1.46e-11	-	GO:0016765//transferase activity, transferring alkyl or aryl (other than methyl) groups	GO:0018130;GO:0071241//cellular response to inorganic substance;GO:0010039//response to iron ion;GO:0009723//response to ethylene stimulus	gi|27151627|sp|Q9XGI7.1|NAS_SOLLC/1.42218e-121/RecName: Full=Nicotianamine synthase; AltName: Full=Chloronerva; AltName: Full=S-adenosyl-L-methionine:S-adenosyl-L-methionine:S-adenosyl-methionine 3-amino-3-carboxypropyltransferase
cksp42747	1120	208	1380	33.3296	238.352	2.83822	Up	2.43e-13	1.72e-11	GO:0031224//intrinsic to membrane	GO:0046872//metal ion binding;GO:0004175//endopeptidase activity	GO:0019538//protein metabolic process	gi|289976573|gb|ADD21635.1|/4.54658e-137/matrix metalloprotease 1 [Nicotiana benthamiana]
cksp20777	236	5	33	3.80226	27.0495	2.83067	Up	3.39e-05	0.000675442	GO:0031410//cytoplasmic vesicle	GO:0004175//endopeptidase activity;GO:0005515//protein binding	GO:0019538//protein metabolic process;GO:0044092	gi|297742988|emb|CBI35855.3|/2.43828e-26/unnamed protein product [Vitis vinifera]
cksp44573	295	8	52	4.8669	34.0988	2.80865	Up	7.01e-06	0.000163837	GO:0043231//intracellular membrane-bounded organelle	GO:0008194//UDP-glycosyltransferase activity	-	gi|297838789|ref|XP_002887276.1|/3.08369e-42/hypothetical protein ARALYDRAFT_476133 [Arabidopsis lyrata subsp. lyrata]
cksp11038	527	19	123	6.47034	45.1495	2.80279	Up	1.2e-08	4.43e-07	-	-	-	-
cksp7660	884	152	980	30.8586	214.453	2.79692	Up	3.93e-14	3.46e-12	-	GO:0004721//phosphoprotein phosphatase activity	-	gi|30013681|gb|AAP03883.1|/2.76885e-64/Avr9/Cf-9 rapidly elicited protein 284 [Nicotiana tabacum]
cksp2053	529	16	102	5.42811	37.2995	2.78063	Up	7.19e-08	2.36e-06	-	GO:0016874//ligase activity	-	gi|255540717|ref|XP_002511423.1|/5.59242e-47/Spotted leaf protein, putative [Ricinus communis]
cksp18229	608	72	455	21.2527	144.766	2.76801	Up	0	0	GO:0044444//cytoplasmic part	GO:0016787//hydrolase activity	-	gi|225456213|ref|XP_002282941.1|/7.93299e-44/PREDICTED: hypothetical protein [Vitis vinifera]
cksp20583	421	26	164	11.0835	75.3563	2.76532	Up	1.75e-10	8.06e-09	-	-	-	gi|51969952|dbj|BAD43668.1|/2.52218e-07/unknown protein [Arabidopsis thaliana]
cksp34223	605	70	439	20.7648	140.368	2.757	Up	0	0	-	-	-	gi|225464876|ref|XP_002273038.1|/2.36078e-40/PREDICTED: hypothetical protein [Vitis vinifera]
cksp45619	317	60	374	33.9685	228.229	2.74821	Up	0	0	-	GO:0003677//DNA binding;GO:0001071	GO:0010467//gene expression	gi|290784291|gb|ADD62692.1|/7.24934e-15/WRKYd transcription factor [Capsicum annuum]
cksp29806	417	27	166	11.6202	77.007	2.72836	Up	9.56e-11	4.57e-09	-	-	GO:0006950//response to stress	gi|224135737|ref|XP_002322148.1|/1.29917e-19/predicted protein [Populus trichocarpa]
cksp19732	261	14	85	9.62657	62.9994	2.71024	Up	2.34e-07	7.07e-06	-	-	-	-
cksp20173	240	16	97	11.9645	78.1841	2.70812	Up	7.19e-08	2.36e-06	GO:0005576//extracellular region;GO:0009536//plastid	GO:0016405//CoA-ligase activity;GO:0032559//adenyl ribonucleotide binding	GO:0010038//response to metal ion	gi|225426389|ref|XP_002272145.1|/9.58037e-15/PREDICTED: hypothetical protein [Vitis vinifera]
cksp31361	257	8	48	5.58652	36.1298	2.69317	Up	7.02e-06	0.000163863	-	-	-	gi|89474464|gb|ABD72959.1|/3.00974e-29/GRAS2 [Solanum lycopersicum]
cksp38156	321	7	42	3.91361	25.3106	2.69317	Up	1.2e-05	0.000266295	-	-	-	-
cksp43254	821	127	760	27.7616	179.072	2.68938	Up	0	0	-	-	GO:0009719;GO:0007275//multicellular organismal development	gi|145049632|gb|ABP35523.1|/7.33062e-61/PnFL-2 [Ipomoea batatas]
cksp108	251	55	329	39.3254	253.56	2.68879	Up	0	0	GO:0043234//protein complex	GO:0033612//receptor serine/threonine kinase binding;GO:0019787//small conjugating protein ligase activity	GO:0009743//response to carbohydrate stimulus;GO:0032446//protein modification by small protein conjugation	gi|13539578|emb|CAC35703.1|/3.46567e-25/photoperiod responsive protein [Solanum tuberosum subsp. andigenum]
cksp37649	245	34	203	24.9056	160.283	2.68608	Up	1.62e-12	9.61e-11	-	GO:0046872//metal ion binding	-	gi|255637487|gb|ACU19070.1|/1.08924e-10/unknown [Glycine max]
cksp6730	1156	218	1297	33.8441	217.04	2.68099	Up	0	0	-	-	GO:0006351//transcription, DNA-dependent	gi|149275423|gb|ABR23056.1|/3.09563e-128/DRE-binding transcription factor swDREB1 [Ipomoea batatas]
cksp46525	294	18	105	10.9878	69.0876	2.65253	Up	2.19e-08	7.73e-07	-	GO:0046914//transition metal ion binding;GO:0001071	GO:0006351//transcription, DNA-dependent	gi|15229643|ref|NP_190562.1|/1.22801e-06/zinc finger (C2H2 type) family protein [Arabidopsis thaliana]
cksp26836	260	10	58	6.90257	43.1532	2.64426	Up	2.32e-06	5.95e-05	-	-	-	gi|10945615|gb|AAG24616.1|AF298594_1/4.07359e-10/arabinogalactan protein [Nicotiana alata]
cksp40195	239	17	98	12.7654	79.3206	2.63545	Up	3.97e-08	1.35e-06	-	-	-	-
cksp28431	646	82	468	22.7806	140.143	2.62102	Up	0	0	GO:0043231//intracellular membrane-bounded organelle	-	GO:0009628//response to abiotic stimulus;GO:0006950//response to stress	gi|225440213|ref|XP_002283659.1|/2.45773e-33/PREDICTED: hypothetical protein [Vitis vinifera]
cksp21274	323	5	28	2.77812	16.7692	2.59363	Up	4.82e-05	0.000925717	-	-	-	-
cksp48497	297	17	94	10.2725	61.2251	2.57533	Up	3.97e-08	1.35e-06	GO:0005576//extracellular region;GO:0009536//plastid	GO:0016405//CoA-ligase activity;GO:0032559//adenyl ribonucleotide binding	GO:0010038//response to metal ion	gi|116743285|emb|CAJ41420.1|/6.0182e-38/4-coumarate-CoA ligase-like protein [Coffea arabica]
cksp7955	1090	327	1793	53.8401	318.209	2.56322	Up	5.77e-13	3.72e-11	GO:0019866//organelle inner membrane;GO:0043231//intracellular membrane-bounded organelle	GO:0046943//carboxylic acid transmembrane transporter activity	GO:0046907//intracellular transport;GO:0046942//carboxylic acid transport	gi|255579712|ref|XP_002530695.1|/6.33194e-120/mitochondrial dicarboxylate carrier protein, putative [Ricinus communis]
cksp9543	491	38	208	13.8895	81.9483	2.56072	Up	2.7e-13	1.88e-11	GO:0044424//intracellular part	GO:0046872//metal ion binding;GO:0016728	GO:0006259//DNA metabolic process;GO:0032501//multicellular organismal process;GO:0007049//cell cycle;GO:0008219//cell death;GO:0009132//nucleoside diphosphate metabolic process	gi|255536887|ref|XP_002509510.1|/4.14808e-72/ribonucleoside-diphosphate reductase small chain, putative [Ricinus communis]
cksp38261	479	85	461	31.8469	186.176	2.54744	Up	0	0	GO:0044464//cell part	GO:0030528//transcription regulator activity;GO:0003676//nucleic acid binding;GO:0001071	GO:0000160//two-component signal transduction system (phosphorelay);GO:0006351//transcription, DNA-dependent	gi|55585713|gb|AAV54033.1|/1.27847e-22/ethylene-responsive element binding protein 5 [Nicotiana tabacum]
cksp9421	849	57	307	12.049	69.9502	2.53741	Up	5.55e-14	4.72e-12	GO:0005576//extracellular region;GO:0030312//external encapsulating structure	GO:0016798//hydrolase activity, acting on glycosyl bonds;GO:0016758//transferase activity, transferring hexosyl groups	GO:0044042//glucan metabolic process	gi|91107165|gb|ABE11608.1|/1.75917e-137/xyloglucan endo-transglycosylase precursor [Solanum chacoense]
cksp40801	277	8	43	5.18316	30.0294	2.53447	Up	7.11e-06	0.000165687	-	-	-	gi|300432712|gb|ADK13073.1|/5.06849e-08/conserved hypothetical protein 16 [Hevea brasiliensis]
cksp46147	331	33	176	17.8925	102.859	2.52325	Up	2.82e-12	1.61e-10	-	-	-	gi|224137370|ref|XP_002327109.1|/8.42578e-19/predicted protein [Populus trichocarpa]
cksp33371	813	340	1798	75.0538	427.816	2.51099	Up	2.55e-14	2.34e-12	-	GO:0003676//nucleic acid binding	-	gi|254034330|gb|ACT55332.1|/5.62365e-138/NAC1 [Ipomoea batatas]
cksp11889	413	39	205	16.9472	96.02	2.50229	Up	1.94e-13	1.41e-11	GO:0043231//intracellular membrane-bounded organelle	GO:0046914//transition metal ion binding;GO:0003677//DNA binding;GO:0001071	GO:0006351//transcription, DNA-dependent;GO:0032501//multicellular organismal process;GO:0048511//rhythmic process	gi|225449036|ref|XP_002273502.1|/8.40665e-40/PREDICTED: hypothetical protein [Vitis vinifera]
cksp11738	682	137	720	36.0513	204.224	2.50203	Up	1.9e-13	1.41e-11	GO:0043231//intracellular membrane-bounded organelle	GO:0005488//binding	-	gi|225432286|ref|XP_002272904.1|/1.51725e-23/PREDICTED: hypothetical protein [Vitis vinifera]
cksp38016	443	99	517	40.1066	225.759	2.49287	Up	0	0	GO:0016020//membrane	GO:0016671//oxidoreductase activity, acting on sulfur group of donors, disulfide as acceptor	GO:0008152//metabolic process	gi|225431343|ref|XP_002278070.1|/1.23707e-57/PREDICTED: hypothetical protein [Vitis vinifera]
cksp19313	477	26	135	9.78226	54.7486	2.48458	Up	1.75e-10	8.05e-09	-	GO:0003676//nucleic acid binding;GO:0046914//transition metal ion binding	-	gi|297742662|emb|CBI34811.3|/2.44879e-10/unnamed protein product [Vitis vinifera]
cksp2343	254	11	57	7.77219	43.4109	2.48167	Up	1.32e-06	3.52e-05	-	-	-	-
cksp23129	270	23	119	15.2879	85.2592	2.47946	Up	1.08e-09	4.45e-08	GO:0005576//extracellular region;GO:0009536//plastid	GO:0016405//CoA-ligase activity;GO:0032559//adenyl ribonucleotide binding	GO:0010038//response to metal ion	gi|116743285|emb|CAJ41420.1|/4.00864e-45/4-coumarate-CoA ligase-like protein [Coffea arabica]
cksp33503	1053	210	1085	35.7911	199.324	2.47744	Up	0	0	-	-	GO:0042742//defense response to bacterium;GO:0010033//response to organic substance	gi|225448363|ref|XP_002268520.1|/2.22762e-122/PREDICTED: hypothetical protein isoform 1 [Vitis vinifera]
cksp33249	1043	470	2419	80.8719	448.652	2.47189	Up	1.47e-12	8.8e-11	-	-	GO:0009987//cellular process	gi|57012880|sp|Q9SXS8.1|ERF3_TOBAC/9.76188e-30/RecName: Full=Ethylene-responsive transcription factor 3; AltName: Full=Ethylene-responsive element-binding factor 3 homolog; AltName: Full=Ethylene-responsive element-binding factor 5; Short=EREBP-5; AltName: Full=NtERF5
cksp8471	670	29	149	7.76797	43.0199	2.4694	Up	2.88e-11	1.44e-09	-	-	-	gi|255573216|ref|XP_002527537.1|/1.66123e-43/Spotted leaf protein, putative [Ricinus communis]
cksp10223	671	60	308	16.0477	88.7945	2.4681	Up	0	0	-	-	-	-
cksp45904	529	68	349	23.0695	127.623	2.46783	Up	0	0	GO:0009536//plastid	GO:0016813//hydrolase activity, acting on carbon-nitrogen (but not peptide) bonds, in linear amidines;GO:0046914//transition metal ion binding	GO:0006525//arginine metabolic process;GO:0006952//defense response	gi|257075191|dbj|BAI22841.1|/2.95849e-56/arginase [Gentiana triflora]
cksp41518	228	8	41	6.29708	34.7862	2.46576	Up	7.32e-06	0.000170191	GO:0005618//cell wall;GO:0031090//organelle membrane;GO:0043231//intracellular membrane-bounded organelle;GO:0005576//extracellular region;GO:0031410//cytoplasmic vesicle	GO:0008233//peptidase activity	GO:0008152//metabolic process	gi|147791955|emb|CAN75239.1|/2.29986e-13/hypothetical protein VITISV_014205 [Vitis vinifera]
cksp17747	361	13	66	6.46279	35.3667	2.45216	Up	4.18e-07	1.21e-05	-	-	-	-
cksp37585	245	13	66	9.52273	52.1118	2.45216	Up	4.18e-07	1.21e-05	-	-	-	gi|225449036|ref|XP_002273502.1|/1.08924e-10/PREDICTED: hypothetical protein [Vitis vinifera]
cksp45568	371	151	763	73.0445	397.84	2.44534	Up	0	0	-	GO:0004175//endopeptidase activity	GO:0019538//protein metabolic process	gi|225436984|ref|XP_002272235.1|/1.15421e-44/PREDICTED: hypothetical protein [Vitis vinifera]
cksp19079	523	47	237	16.128	87.6606	2.44236	Up	0	0	GO:0043231//intracellular membrane-bounded organelle	GO:0003676//nucleic acid binding	-	gi|225458515|ref|XP_002284237.1|/1.10609e-55/PREDICTED: hypothetical protein [Vitis vinifera]
cksp36276	424	38	190	16.0843	86.6854	2.43014	Up	2.7e-13	1.88e-11	-	-	-	gi|77963737|gb|ABB13294.1|/2.69472e-09/ethylene-responsive nuclear protein [Solanum lycopersicum]
cksp23761	255	6	30	4.22275	22.7583	2.43014	Up	3.56e-05	0.000706353	-	-	-	gi|255632626|gb|ACU16663.1|/2.02351e-17/unknown [Glycine max]
cksp34086	1505	160	793	19.0795	101.928	2.41746	Up	1.33e-15	1.32e-13	-	-	-	gi|225426534|ref|XP_002278777.1|/1.14108e-160/PREDICTED: hypothetical protein [Vitis vinifera]
cksp42579	814	527	2609	116.19	620.023	2.41583	Up	6.09e-13	3.9e-11	-	GO:0048037//cofactor binding;GO:0016857//racemase and epimerase activity, acting on carbohydrates and derivatives	GO:0006139//nucleobase, nucleoside, nucleotide and nucleic acid metabolic process	gi|224142327|ref|XP_002324510.1|/2.64275e-95/predicted protein [Populus trichocarpa]
cksp17422	444	20	99	8.08409	43.1331	2.41564	Up	6.59e-09	2.5e-07	-	-	GO:0006351//transcription, DNA-dependent;GO:0050896//response to stimulus;GO:0050794//regulation of cellular process	gi|224095543|ref|XP_002310408.1|/1.46719e-21/AP2/ERF domain-containing transcription factor [Populus trichocarpa]
cksp28391	389	46	225	21.2223	111.89	2.39843	Up	7.42e-14	6.11e-12	-	-	-	gi|255552207|ref|XP_002517148.1|/2.99737e-16/5'-nucleotidase surE, putative [Ricinus communis]
cksp33655	359	16	78	7.99852	42.0299	2.39361	Up	7.19e-08	2.36e-06	GO:0044464//cell part	GO:0003824//catalytic activity	-	gi|13549123|gb|AAK29646.1|AF349916_1/1.48442e-28/putative short-chain type alcohol dehydrogenase [Solanum tuberosum]
cksp7530	282	13	63	8.27329	43.2165	2.38505	Up	4.19e-07	1.21e-05	GO:0030312//external encapsulating structure;GO:0044421//extracellular region part	GO:0004871//signal transducer activity;GO:0046914//transition metal ion binding;GO:0016616//oxidoreductase activity, acting on the CH-OH group of donors, NAD or NADP as acceptor;GO:0016623;GO:0016209//antioxidant activity	GO:0019852//L-ascorbic acid metabolic process;GO:0006005//L-fucose biosynthetic process;GO:0009755//hormone-mediated signaling pathway	gi|18201940|sp|O04011.1|ABP20_PRUPE/3.36515e-28/RecName: Full=Auxin-binding protein ABP20; Flags: Precursor
cksp46196	309	51	246	29.6207	154.005	2.3783	Up	8.22e-15	7.93e-13	-	-	-	gi|254034330|gb|ACT55332.1|/1.05393e-13/NAC1 [Ipomoea batatas]
cksp12048	302	15	72	8.91392	46.1194	2.37124	Up	1.3e-07	4.08e-06	GO:0043231//intracellular membrane-bounded organelle	GO:0046914//transition metal ion binding;GO:0001071	GO:0006351//transcription, DNA-dependent;GO:0009268//response to pH;GO:0010038//response to metal ion	gi|297742862|emb|CBI35627.3|/6.21246e-30/unnamed protein product [Vitis vinifera]
cksp6862	974	190	909	35.0089	180.536	2.36649	Up	1.89e-13	1.41e-11	-	GO:0003824//catalytic activity	GO:0010035//response to inorganic substance;GO:0008152//metabolic process	gi|77403673|dbj|BAE46415.1|/1.16271e-90/short chain dehydrogenase [Solanum tuberosum]
cksp47933	214	9	43	7.54767	38.8698	2.36455	Up	4.37e-06	0.000106161	-	GO:0003677//DNA binding	GO:0006351//transcription, DNA-dependent;GO:0032501//multicellular organismal process;GO:0048511//rhythmic process	gi|37572451|dbj|BAC98495.1|/1.4585e-15/AG-motif binding protein-5 [Nicotiana tabacum]
cksp23597	259	9	43	6.2363	32.1164	2.36455	Up	4.37e-06	0.000106223	-	-	-	-
cksp5424	674	56	267	14.9112	76.6319	2.36155	Up	9.99e-15	9.49e-13	-	-	-	-
cksp7658	1555	769	3609	88.7524	448.967	2.33875	Up	9.64e-13	5.95e-11	GO:0005887//integral to plasma membrane	GO:0005267//potassium channel activity	GO:0030001//metal ion transport	gi|147225285|dbj|BAF62469.1|/0/hypothetical protein [Nicotiana tabacum]
cksp7972	1061	263	1230	44.4861	224.258	2.33373	Up	6.88e-14	5.69e-12	GO:0043231//intracellular membrane-bounded organelle;GO:0031410//cytoplasmic vesicle	GO:0042802//identical protein binding;GO:0004713//protein tyrosine kinase activity;GO:0032559//adenyl ribonucleotide binding	GO:0006464//protein modification process	gi|10998537|gb|AAG25966.1|AF302082_1/2.02299e-139/cytokinin-regulated kinase 1 [Nicotiana tabacum]
cksp45410	452	39	180	15.485	77.0357	2.31466	Up	1.94e-13	1.42e-11	-	-	-	-
cksp9772	418	52	239	22.326	110.606	2.30863	Up	5.44e-14	4.65e-12	-	-	-	gi|439489|dbj|BAA05077.1|/6.86278e-21/zinc-finger DNA binding protein [Petunia x hybrida]
cksp44086	556	89	408	28.7276	141.953	2.3049	Up	0	0	GO:0044424//intracellular part	GO:0046872//metal ion binding;GO:0016728	GO:0006259//DNA metabolic process;GO:0032501//multicellular organismal process;GO:0007049//cell cycle;GO:0008219//cell death;GO:0009132//nucleoside diphosphate metabolic process	gi|224055741|ref|XP_002298630.1|/4.66546e-90/predicted protein [Populus trichocarpa]
cksp38872	304	26	119	15.3491	75.7236	2.30259	Up	1.75e-10	8.04e-09	-	-	-	gi|310892558|gb|ADP37421.1|/1.25629e-06/ethylene-responsive-element-binding factor 6 [Petunia x hybrida]
cksp28429	260	63	288	43.4862	214.278	2.30085	Up	0	0	GO:0043231//intracellular membrane-bounded organelle	GO:0003676//nucleic acid binding	-	gi|27529846|dbj|BAC53938.1|/5.82794e-41/Myb-like protein [Nicotiana tabacum]
cksp2154	207	14	64	12.1379	59.8092	2.30085	Up	2.34e-07	7.08e-06	-	-	-	-
cksp45984	367	171	780	83.6208	411.137	2.29769	Up	2.79e-13	1.92e-11	-	-	-	gi|14718445|gb|AAK72904.1|AF330700_1/3.16186e-34/proteinase inhibitor SPLTI-a [Ipomoea batatas]
cksp34508	475	68	308	25.6921	125.434	2.28753	Up	0	0	-	-	-	gi|255576503|ref|XP_002529143.1|/1.2125e-17/conserved hypothetical protein [Ricinus communis]
cksp7959	859	233	1054	48.6796	237.359	2.28568	Up	0	0	-	-	-	gi|225436011|ref|XP_002273485.1|/3.20962e-62/PREDICTED: hypothetical protein [Vitis vinifera]
cksp4300	737	66	298	16.0717	78.218	2.28298	Up	0	0	-	-	-	gi|225458956|ref|XP_002285542.1|/1.10243e-110/PREDICTED: hypothetical protein isoform 1 [Vitis vinifera]
cksp32652	311	20	90	11.5413	55.9809	2.27813	Up	6.59e-09	2.5e-07	-	-	-	-
cksp37926	316	12	54	6.8152	33.0571	2.27813	Up	7.65e-07	2.12e-05	GO:0005618//cell wall	-	GO:0009725//response to hormone stimulus	gi|3759184|dbj|BAA33810.1|/5.32657e-42/phi-1 [Nicotiana tabacum]
cksp44877	265	17	76	11.513	55.4786	2.26867	Up	3.98e-08	1.35e-06	GO:0043231//intracellular membrane-bounded organelle	-	-	gi|255641907|gb|ACU21222.1|/1.8768e-26/unknown [Glycine max]
cksp48585	218	47	210	38.6924	186.346	2.26786	Up	0	0	-	-	-	-
cksp17249	268	26	116	17.411	83.73	2.26575	Up	1.75e-10	8.06e-09	-	-	-	-
cksp6941	354	169	754	85.6777	412.027	2.26575	Up	0	0	GO:0031410//cytoplasmic vesicle	-	GO:0032502//developmental process	gi|217072262|gb|ACJ84491.1|/1.58793e-38/unknown [Medicago truncatula]
cksp28539	217	42	187	34.7355	166.702	2.26278	Up	1.09e-13	8.59e-12	-	-	-	-
cksp7845	518	141	627	48.851	234.151	2.26098	Up	0	0	GO:0044464//cell part	GO:0042802//identical protein binding;GO:0016301//kinase activity	-	gi|10998537|gb|AAG25966.1|AF302082_1/1.59864e-51/cytokinin-regulated kinase 1 [Nicotiana tabacum]
cksp36191	210	9	40	7.69144	36.8467	2.26021	Up	5.66e-06	0.000134662	-	GO:0016616//oxidoreductase activity, acting on the CH-OH group of donors, NAD or NADP as acceptor;GO:0046914//transition metal ion binding	GO:0008152//metabolic process	gi|34013695|gb|AAQ55962.1|/8.29426e-27/10-hydroxygeraniol oxidoreductase [Catharanthus roseus]
cksp41783	391	21	93	9.63888	46.0113	2.25505	Up	3.61e-09	1.4e-07	-	-	-	-
cksp14661	264	7	31	4.75859	22.7152	2.25505	Up	3.83e-05	0.000753866	GO:0044464//cell part	GO:0015291//secondary active transmembrane transporter activity	GO:0015893//drug transport	gi|224071706|ref|XP_002303561.1|/4.76326e-35/predicted protein [Populus trichocarpa]
cksp7753	318	12	53	6.77233	32.2409	2.25117	Up	7.78e-07	2.15e-05	GO:0005618//cell wall;GO:0031090//organelle membrane;GO:0043231//intracellular membrane-bounded organelle;GO:0005576//extracellular region;GO:0031410//cytoplasmic vesicle	GO:0008233//peptidase activity	GO:0008152//metabolic process	gi|224073675|ref|XP_002304129.1|/9.75243e-28/predicted protein [Populus trichocarpa]
cksp28799	237	29	128	21.9601	104.477	2.25023	Up	2.88e-11	1.44e-09	-	-	-	-
cksp1863	338	21	92	11.1503	52.6537	2.23945	Up	3.61e-09	1.4e-07	-	-	-	gi|14718449|gb|AAK72906.1|/2.51943e-15/proteinase inhibitor SPLTI-2 [Ipomoea batatas]
cksp5614	1525	354	1540	41.6598	195.348	2.22932	Up	0	0	-	GO:0004721//phosphoprotein phosphatase activity	-	gi|147780146|emb|CAN60055.1|/1.17558e-112/hypothetical protein VITISV_039050 [Vitis vinifera]
cksp48489	220	192	835	156.626	734.213	2.22888	Up	0	0	GO:0005618//cell wall	-	GO:0009725//response to hormone stimulus	gi|3759184|dbj|BAA33810.1|/2.01328e-33/phi-1 [Nicotiana tabacum]
cksp18760	303	23	100	13.6229	63.8433	2.2285	Up	1.08e-09	4.44e-08	GO:0016020//membrane;GO:0031410//cytoplasmic vesicle	GO:0022890//inorganic cation transmembrane transporter activity;GO:0016491//oxidoreductase activity;GO:0046915//transition metal ion transmembrane transporter activity;GO:0016740//transferase activity	GO:0006825//copper ion transport	gi|224104395|ref|XP_002313423.1|/1.86619e-34/ZIP transporter [Populus trichocarpa]
cksp36436	246	41	178	29.9111	139.973	2.22639	Up	1.69e-13	1.27e-11	-	-	-	gi|297842781|ref|XP_002889272.1|/4.73575e-06/WRKY DNA-binding protein 40 [Arabidopsis lyrata subsp. lyrata]
cksp33081	818	188	816	41.2467	192.972	2.22604	Up	9.97e-14	7.92e-12	GO:0009536//plastid	GO:0016813//hydrolase activity, acting on carbon-nitrogen (but not peptide) bonds, in linear amidines;GO:0046914//transition metal ion binding	GO:0006525//arginine metabolic process;GO:0006952//defense response	gi|54648782|gb|AAV36809.1|/5.90262e-95/arginase 2 [Solanum lycopersicum]
cksp19196	202	40	173	35.538	165.673	2.22091	Up	1.47e-13	1.12e-11	GO:0016020//membrane	GO:0005515//protein binding	-	gi|33111961|emb|CAE12164.1|/2.12705e-22/pheromone receptor-like protein [Quercus robur]
cksp12596	1082	268	1158	44.452	207.033	2.21954	Up	5.02e-14	4.34e-12	-	GO:0033612//receptor serine/threonine kinase binding;GO:0019787//small conjugating protein ligase activity	GO:0009743//response to carbohydrate stimulus;GO:0032446//protein modification by small protein conjugation	gi|13539578|emb|CAC35703.1|/1.64547e-120/photoperiod responsive protein [Solanum tuberosum subsp. andigenum]
cksp28110	280	23	99	14.7419	68.3967	2.214	Up	1.08e-09	4.44e-08	-	-	-	-
cksp11686	493	29	124	10.5569	48.6556	2.20442	Up	2.88e-11	1.44e-09	-	-	-	-
cksp18188	309	44	188	25.5551	117.695	2.20337	Up	7.82e-14	6.42e-12	GO:0043231//intracellular membrane-bounded organelle	-	-	gi|297794245|ref|XP_002865007.1|/3.63454e-14/hypothetical protein ARALYDRAFT_496863 [Arabidopsis lyrata subsp. lyrata]
cksp33827	499	49	209	17.623	81.0221	2.20086	Up	3.22e-14	2.91e-12	-	-	-	-
cksp4007	1435	70	298	8.75448	40.1719	2.19809	Up	0	0	-	GO:0005488//binding;GO:0004672//protein kinase activity	-	gi|225458735|ref|XP_002283096.1|/1.3246e-142/PREDICTED: hypothetical protein [Vitis vinifera]
cksp20330	294	16	68	9.7669	44.7424	2.19567	Up	7.26e-08	2.37e-06	-	-	-	gi|224137362|ref|XP_002327107.1|/3.56468e-14/predicted protein [Populus trichocarpa]
cksp44707	274	9	38	5.8949	26.8282	2.18621	Up	8.74e-06	0.000200061	-	-	-	-
cksp1823	375	9	38	4.3072	19.6024	2.18621	Up	8.74e-06	0.000199952	-	GO:0005488//binding;GO:0004672//protein kinase activity	-	gi|225431555|ref|XP_002275760.1|/2.10565e-30/PREDICTED: hypothetical protein [Vitis vinifera]
cksp16561	663	161	679	43.5809	198.114	2.18456	Up	0	0	GO:0043231//intracellular membrane-bounded organelle	-	-	gi|225438936|ref|XP_002284127.1|/6.57138e-69/PREDICTED: hypothetical protein [Vitis vinifera]
cksp10331	315	42	177	23.9289	108.698	2.1835	Up	1.09e-13	8.63e-12	-	-	-	gi|8096269|dbj|BAA95789.1|/3.48476e-09/KED [Nicotiana tabacum]
cksp15873	449	20	84	7.99407	36.1902	2.1786	Up	6.6e-09	2.5e-07	GO:0005618//cell wall;GO:0031090//organelle membrane;GO:0043231//intracellular membrane-bounded organelle;GO:0005576//extracellular region;GO:0031410//cytoplasmic vesicle	GO:0070011//peptidase activity, acting on L-amino acid peptides	GO:0019538//protein metabolic process	gi|147791955|emb|CAN75239.1|/9.36636e-48/hypothetical protein VITISV_014205 [Vitis vinifera]
cksp40547	353	49	205	24.9118	112.341	2.17298	Up	3.22e-14	2.9e-12	-	GO:0042802//identical protein binding;GO:0004672//protein kinase activity	-	gi|10998537|gb|AAG25966.1|AF302082_1/1.82327e-34/cytokinin-regulated kinase 1 [Nicotiana tabacum]
cksp7109	664	587	2434	158.655	709.105	2.1601	Up	0	0	-	GO:0048037//cofactor binding;GO:0016857//racemase and epimerase activity, acting on carbohydrates and derivatives	GO:0006139//nucleobase, nucleoside, nucleotide and nucleic acid metabolic process	gi|255574623|ref|XP_002528222.1|/8.21697e-104/UDP-glucuronate 5-epimerase, putative [Ricinus communis]
cksp44204	485	61	252	22.5721	100.512	2.15475	Up	2.04e-14	1.89e-12	-	-	-	-
cksp16291	305	24	99	14.122	62.7904	2.1526	Up	5.88e-10	2.52e-08	-	GO:0016491//oxidoreductase activity	-	gi|255545856|ref|XP_002513988.1|/6.01105e-17/clathrin assembly protein, putative [Ricinus communis]
cksp29596	309	8	33	4.64639	20.6592	2.1526	Up	3.17e-05	0.000638868	-	-	-	gi|3264828|gb|AAC33276.1|/3.76115e-11/cotton fiber expressed protein 1 [Gossypium hirsutum]
cksp37567	277	29	119	18.7889	83.1046	2.14504	Up	2.88e-11	1.44e-09	-	-	-	gi|256861073|gb|ACV32382.1|/1.0544e-13/JA-induced WRKY protein [Solanum lycopersicum]
cksp15359	399	37	151	16.6423	73.2086	2.13716	Up	3.88e-13	2.6e-11	-	-	-	gi|225459188|ref|XP_002284015.1|/1.0165e-24/PREDICTED: hypothetical protein [Vitis vinifera]
cksp34250	843	78	318	16.6055	72.9722	2.13569	Up	0	0	-	GO:0016831//carboxy-lyase activity	-	gi|75277325|sp|O22616.2|DCOR_SOLLC/4.04312e-102/RecName: Full=Ornithine decarboxylase; Short=ODC; AltName: Full=LeODC
cksp36494	353	131	534	66.601	292.634	2.13548	Up	0	0	-	GO:0004175//endopeptidase activity	GO:0019538//protein metabolic process	gi|225432542|ref|XP_002277699.1|/5.4897e-31/PREDICTED: hypothetical protein [Vitis vinifera]
cksp28033	255	42	171	29.5592	129.722	2.13374	Up	1.09e-13	8.61e-12	GO:0005618//cell wall	-	GO:0009725//response to hormone stimulus	gi|3759184|dbj|BAA33810.1|/2.08431e-30/phi-1 [Nicotiana tabacum]
cksp21160	214	15	61	12.5795	55.1409	2.13205	Up	1.4e-07	4.38e-06	-	GO:0016757//transferase activity, transferring glycosyl groups	-	gi|224138340|ref|XP_002326578.1|/5.1754e-21/predicted protein [Populus trichocarpa]
cksp17737	237	81	328	61.3368	267.722	2.12591	Up	1.58e-14	1.47e-12	-	-	-	-
cksp18136	363	103	417	50.9231	222.222	2.12561	Up	0	0	-	GO:0005488//binding;GO:0016301//kinase activity	-	gi|225460318|ref|XP_002280064.1|/7.31542e-31/PREDICTED: hypothetical protein [Vitis vinifera]
cksp23727	450	24	97	9.57156	41.6982	2.12316	Up	5.88e-10	2.52e-08	-	-	-	gi|297740201|emb|CBI30383.3|/2.82767e-07/unnamed protein product [Vitis vinifera]
cksp32704	598	67	270	20.1075	87.3415	2.11893	Up	0	0	-	-	GO:0009408//response to heat	gi|297791073|ref|XP_002863421.1|/1.80175e-24/F-box family protein [Arabidopsis lyrata subsp. lyrata]
cksp28189	387	37	149	17.1583	74.4789	2.11792	Up	3.88e-13	2.59e-11	GO:0009536//plastid	GO:0003933//GTP cyclohydrolase activity;GO:0046914//transition metal ion binding;GO:0016830//carbon-carbon lyase activity	GO:0006771	gi|298561264|dbj|BAJ09646.1|/3.76446e-48/GTP cyclohydrolase II/3,4-dihydroxy-2-butanone 4-phosphate synthase [Nicotiana benthamiana]
cksp8094	805	246	985	54.8433	236.7	2.10967	Up	1.59e-13	1.21e-11	-	-	-	gi|134842|sp|P14716.1|SPOR2_IPOBA/2.24373e-38/RecName: Full=Sporamin B; AltName: Full=Clone PIM0535; Flags: Precursor
cksp19597	301	12	48	7.15482	30.8484	2.10821	Up	1.21e-06	3.25e-05	GO:0031090//organelle membrane;GO:0043231//intracellular membrane-bounded organelle	GO:0022890//inorganic cation transmembrane transporter activity	GO:0006952//defense response;GO:0051707//response to other organism;GO:0000041//transition metal ion transport;GO:0010038//response to metal ion;GO:0006875//cellular metal ion homeostasis	gi|30267436|gb|AAP21819.1|/1.98923e-44/metal transporter [Solanum lycopersicum]
cksp8051	811	220	877	48.684	209.188	2.10328	Up	2.78e-13	1.92e-11	GO:0044444//cytoplasmic part	GO:0046872//metal ion binding;GO:0070011//peptidase activity, acting on L-amino acid peptides	GO:0009725//response to hormone stimulus;GO:0006972//hyperosmotic response;GO:0009639//response to red or far red light	gi|225431988|ref|XP_002279066.1|/1.47386e-37/PREDICTED: hypothetical protein [Vitis vinifera]
cksp7680	600	66	262	19.7414	84.4711	2.09724	Up	0	0	GO:0031225//anchored to membrane	GO:0005488//binding	GO:0033554//cellular response to stress;GO:0050832//defense response to fungus	gi|38489222|gb|AAR21296.1|/1.29453e-54/NDR1-like protein [Nicotiana benthamiana]
cksp32924	1454	237	933	29.2528	124.13	2.0852	Up	2.58e-13	1.81e-11	-	-	-	gi|82697969|gb|ABB89019.1|/8.67117e-166/CXE carboxylesterase [Actinidia deliciosa]
cksp46655	368	68	267	33.1624	140.353	2.08144	Up	0	0	-	GO:0003676//nucleic acid binding;GO:0046914//transition metal ion binding	-	gi|40287480|gb|AAR83854.1|/3.16186e-34/induced stolon tip protein [Capsicum annuum]
cksp7191	2459	1140	4461	83.2014	350.939	2.07654	Up	3.63e-12	2.04e-10	GO:0009536//plastid	GO:0016301//kinase activity	-	gi|302144036|emb|CBI23141.3|/0/unnamed protein product [Vitis vinifera]
cksp818	424	33	129	13.9679	58.8548	2.07504	Up	2.82e-12	1.61e-10	-	-	-	gi|255537908|ref|XP_002510019.1|/1.89284e-63/conserved hypothetical protein [Ricinus communis]
cksp35045	505	243	948	86.3573	363.141	2.07214	Up	0	0	-	GO:0004175//endopeptidase activity	GO:0019538//protein metabolic process	gi|225436984|ref|XP_002272235.1|/4.20646e-54/PREDICTED: hypothetical protein [Vitis vinifera]
cksp41093	263	9	35	6.14145	25.7437	2.06757	Up	2.67e-05	0.000547215	-	-	-	gi|224139258|ref|XP_002323024.1|/9.36097e-07/predicted protein [Populus trichocarpa]
cksp37537	244	9	35	6.61968	27.7483	2.06757	Up	2.67e-05	0.000547483	-	-	-	-
cksp9839	323	26	101	14.4462	60.4891	2.06598	Up	1.75e-10	8.05e-09	-	-	-	-
cksp32657	556	25	97	8.06955	33.7485	2.06426	Up	3.22e-10	1.41e-08	-	GO:0004674//protein serine/threonine kinase activity;GO:0000166//nucleotide binding	GO:0009987//cellular process	gi|224128802|ref|XP_002328970.1|/3.55473e-58/predicted protein [Populus trichocarpa]
cksp39891	342	32	124	16.7922	70.138	2.0624	Up	4.96e-12	2.72e-10	-	GO:0005488//binding	-	gi|298205061|emb|CBI38357.3|/1.61046e-38/unnamed protein product [Vitis vinifera]
cksp47286	287	38	147	23.7622	99.0817	2.05995	Up	2.7e-13	1.87e-11	GO:0005618//cell wall	-	GO:0009725//response to hormone stimulus	gi|3759184|dbj|BAA33810.1|/7.95707e-30/phi-1 [Nicotiana tabacum]
cksp36045	280	94	362	60.2496	250.097	2.05346	Up	0	0	-	-	-	-
cksp21618	371	37	142	17.8983	74.041	2.0485	Up	3.88e-13	2.59e-11	-	GO:0005102//receptor binding	GO:0048869//cellular developmental process;GO:0032501//multicellular organismal process	gi|225429199|ref|XP_002276272.1|/1.09038e-10/PREDICTED: hypothetical protein [Vitis vinifera]
cksp18165	394	41	157	18.6755	77.0835	2.04528	Up	1.69e-13	1.27e-11	-	GO:0005515//protein binding	-	gi|255630863|gb|ACU15794.1|/1.12542e-31/unknown [Glycine max]
cksp47124	361	17	65	8.45135	34.8309	2.04311	Up	4.8e-08	1.61e-06	-	GO:0016874//ligase activity	GO:0009743//response to carbohydrate stimulus	gi|19911585|dbj|BAB86896.1|/2.97373e-40/syringolide-induced protein 13-1-1 [Glycine max]
cksp125	352	111	424	56.5932	233.014	2.04171	Up	0	0	GO:0009534//chloroplast thylakoid	GO:0005488//binding	GO:0010876	gi|60459393|gb|AAX20042.1|/5.4897e-31/proline-rich protein [Capsicum annuum]
cksp26329	347	11	42	5.68915	23.4141	2.04109	Up	5.3e-06	0.00012672	GO:0043231//intracellular membrane-bounded organelle	GO:0004175//endopeptidase activity	GO:0019538//protein metabolic process;GO:0055085//transmembrane transport;GO:0008219//cell death	gi|224065128|ref|XP_002301682.1|/7.6787e-49/predicted protein [Populus trichocarpa]
cksp16900	368	11	42	5.3645	22.078	2.04109	Up	5.3e-06	0.000126792	-	-	-	gi|12003386|gb|AAG43550.1|AF211532_1/3.63446e-14/Avr9/Cf-9 rapidly elicited protein 132 [Nicotiana tabacum]
cksp19139	513	80	305	27.987	115.011	2.03895	Up	0	0	-	-	-	gi|302142368|emb|CBI19571.3|/2.40495e-20/unnamed protein product [Vitis vinifera]
cksp1222	207	16	61	13.8718	57.0056	2.03895	Up	9.69e-08	3.11e-06	-	-	-	-
cksp35116	472	19	72	7.2243	29.5086	2.03021	Up	1.35e-08	4.94e-07	GO:0031224//intrinsic to membrane	GO:0017111//nucleoside-triphosphatase activity;GO:0015405//P-P-bond-hydrolysis-driven transmembrane transporter activity;GO:0032559//adenyl ribonucleotide binding	GO:0006810//transport;GO:0009207	gi|225425888|ref|XP_002266601.1|/1.21389e-54/PREDICTED: hypothetical protein [Vitis vinifera]
cksp39284	373	19	72	9.14174	37.3406	2.03021	Up	1.35e-08	4.94e-07	-	-	-	-
cksp17489	289	74	280	45.9534	187.421	2.02804	Up	0	0	-	-	-	-
cksp46057	239	9	34	6.75817	27.5194	2.02575	Up	4.2e-05	0.000820126	-	-	-	-
cksp34755	897	48	180	9.60358	38.8184	2.0151	Up	9.7e-14	7.77e-12	-	GO:0004553//hydrolase activity, hydrolyzing O-glycosyl compounds	GO:0009056//catabolic process	gi|224079904|ref|XP_002305966.1|/6.34823e-125/predicted protein [Populus trichocarpa]
cksp11783	646	36	135	10.0012	40.4259	2.0151	Up	6e-13	3.85e-11	-	-	-	-
cksp1944	309	12	45	6.96959	28.1716	2.0151	Up	2.9e-06	7.29e-05	-	-	-	gi|282938365|gb|ACG50003.2|/3.51218e-17/salt responsive protein 1 [Solanum lycopersicum]
cksp38132	370	48	180	23.2822	94.1085	2.0151	Up	9.7e-14	7.75e-12	GO:0016020//membrane;GO:0031410//cytoplasmic vesicle	-	GO:0032502//developmental process	gi|225445732|ref|XP_002271684.1|/1.19442e-41/PREDICTED: hypothetical protein [Vitis vinifera]
cksp37735	478	27	101	10.1372	40.8744	2.01153	Up	9.66e-11	4.61e-09	-	GO:0016757//transferase activity, transferring glycosyl groups	GO:0005975//carbohydrate metabolic process	gi|91107165|gb|ABE11608.1|/1.35646e-48/xyloglucan endo-transglycosylase precursor [Solanum chacoense]
cksp20480	278	22	82	14.2024	57.0594	2.00633	Up	2.12e-09	8.46e-08	-	GO:0016831//carboxy-lyase activity	GO:0006595//polyamine metabolic process	gi|1706323|sp|P50134.1|DCOR_DATST/6.80278e-29/RecName: Full=Ornithine decarboxylase; Short=ODC
cksp20560	203	10	37	8.84073	35.2585	1.99573	Up	2.27e-05	0.000474191	-	-	-	gi|255587900|ref|XP_002534435.1|/4.30579e-07/hydrolase, putative [Ricinus communis]
cksp29124	231	66	244	51.2762	204.332	1.99455	Up	0	0	-	-	-	-
cksp34915	548	68	251	22.2696	88.6036	1.99229	Up	0	0	GO:0009536//plastid	GO:0004091//carboxylesterase activity	GO:0044238//primary metabolic process	gi|225435393|ref|XP_002285367.1|/2.31089e-62/PREDICTED: hypothetical protein [Vitis vinifera]
cksp41781	316	16	59	9.08693	36.1179	1.99085	Up	1.4e-07	4.4e-06	-	-	-	gi|255583578|ref|XP_002532545.1|/4.10689e-18/conserved hypothetical protein [Ricinus communis]
cksp13630	440	16	59	6.52607	25.9392	1.99085	Up	1.4e-07	4.4e-06	-	GO:0004702//receptor signaling protein serine/threonine kinase activity;GO:0032559//adenyl ribonucleotide binding	GO:0006464//protein modification process	gi|224130370|ref|XP_002320820.1|/1.84835e-74/predicted protein [Populus trichocarpa]
cksp6930	566	39	143	12.3661	48.874	1.98268	Up	1.94e-13	1.41e-11	-	-	-	gi|225459156|ref|XP_002285711.1|/9.21308e-73/PREDICTED: hypothetical protein [Vitis vinifera]
cksp36881	290	32	117	19.8032	78.0451	1.97857	Up	4.99e-12	2.73e-10	-	-	-	-
cksp37490	260	11	40	7.59283	29.7608	1.9707	Up	1.23e-05	0.000271228	-	-	-	-
cksp41492	222	11	40	8.8925	34.855	1.9707	Up	1.23e-05	0.000271085	-	-	-	-
cksp46040	387	46	167	21.332	83.4764	1.96835	Up	7.42e-14	6.1e-12	-	-	-	-
cksp416	301	89	323	53.0649	207.584	1.96786	Up	0	0	GO:0043231//intracellular membrane-bounded organelle	-	-	gi|225438936|ref|XP_002284127.1|/2.20446e-35/PREDICTED: hypothetical protein [Vitis vinifera]
cksp12728	447	40	145	16.0597	62.7507	1.96619	Up	1.47e-13	1.12e-11	-	-	-	gi|297735125|emb|CBI17487.3|/4.85525e-12/unnamed protein product [Vitis vinifera]
cksp18305	251	16	58	11.4401	44.7005	1.96619	Up	1.85e-07	5.69e-06	-	-	-	-
cksp216	228	13	47	10.2328	39.8769	1.96236	Up	2.35e-06	6.01e-05	GO:0043234//protein complex	GO:0019787//small conjugating protein ligase activity	GO:0032446//protein modification by small protein conjugation	gi|255585570|ref|XP_002533474.1|/2.22432e-19/E3 ubiquitin ligase PUB14, putative [Ricinus communis]
cksp36872	315	20	72	11.3947	44.2161	1.9562	Up	1.02e-08	3.81e-07	-	-	-	-
cksp34685	576	32	115	9.97038	38.6219	1.9537	Up	5.04e-12	2.75e-10	-	GO:0004702//receptor signaling protein serine/threonine kinase activity;GO:0032559//adenyl ribonucleotide binding	GO:0006464//protein modification process	gi|224130370|ref|XP_002320820.1|/9.19241e-44/predicted protein [Populus trichocarpa]
cksp36668	314	17	61	9.71636	37.5801	1.95148	Up	1.01e-07	3.23e-06	-	-	-	-
cksp21510	358	110	393	55.1434	212.357	1.94523	Up	0	0	-	-	-	gi|255629003|gb|ACU14846.1|/2.0858e-06/unknown [Glycine max]
cksp46501	645	474	1692	131.887	507.456	1.94398	Up	1.12e-12	6.83e-11	GO:0005618//cell wall	-	GO:0009725//response to hormone stimulus	gi|3759184|dbj|BAA33810.1|/3.64471e-69/phi-1 [Nicotiana tabacum]
cksp35725	224	74	264	59.2882	227.989	1.94315	Up	0	0	-	-	-	gi|255553502|ref|XP_002517792.1|/3.81154e-08/conserved hypothetical protein [Ricinus communis]
cksp46235	320	26	92	14.5817	55.6155	1.93133	Up	2.11e-10	9.51e-09	-	-	-	-
cksp13564	560	54	191	17.3057	65.9786	1.93075	Up	4.22e-14	3.69e-12	-	-	-	gi|111073735|dbj|BAF02556.1|/4.24195e-06/hypothetical protein [Nicotiana benthamiana]
cksp34964	510	168	594	59.1185	225.307	1.93021	Up	7.97e-14	6.52e-12	GO:0005618//cell wall	-	GO:0009725//response to hormone stimulus	gi|3759184|dbj|BAA33810.1|/9.46013e-70/phi-1 [Nicotiana tabacum]
cksp6442	1366	699	2467	91.8355	349.363	1.9276	Up	0	0	GO:0031224//intrinsic to membrane;GO:0031410//cytoplasmic vesicle	GO:0008493//tetracycline transporter activity	GO:0015850//organic alcohol transport;GO:0042221//response to chemical stimulus	gi|225464128|ref|XP_002266084.1|/8.2234e-163/PREDICTED: hypothetical protein [Vitis vinifera]
cksp12382	1011	127	447	22.5443	85.5292	1.92365	Up	0	0	-	-	-	gi|297743086|emb|CBI35953.3|/2.18442e-71/unnamed protein product [Vitis vinifera]
cksp47152	537	27	95	9.02347	34.2222	1.92318	Up	1.15e-10	5.43e-09	GO:0016020//membrane	GO:0016759//cellulose synthase activity	-	gi|255552680|ref|XP_002517383.1|/1.56592e-44/transferase, transferring glycosyl groups, putative [Ricinus communis]
cksp36079	318	26	91	14.6734	55.357	1.91556	Up	2.34e-10	1.05e-08	-	-	-	-
cksp41257	277	23	80	14.9016	55.8687	1.90657	Up	2.04e-09	8.15e-08	-	-	-	gi|3065895|gb|AAC14323.1|/4.74397e-06/TSI1 [Nicotiana tabacum]
cksp24652	485	15	52	5.55052	20.7405	1.90176	Up	1.05e-06	2.85e-05	-	-	-	-
cksp28098	265	56	194	37.9251	141.617	1.90077	Up	9.99e-15	9.53e-13	-	-	-	gi|55585713|gb|AAV54033.1|/5.67715e-07/ethylene-responsive element binding protein 5 [Nicotiana tabacum]
cksp10615	428	124	428	51.9951	193.445	1.89548	Up	6.39e-14	5.38e-12	GO:0005618//cell wall	-	GO:0000902//cell morphogenesis;GO:0009827//plant-type cell wall modification;GO:0000003//reproduction	gi|183238956|gb|ACC61048.1|/1.89438e-47/expansin-like 1 protein [Ipomoea batatas]
cksp28639	210	110	378	94.0064	348.201	1.88909	Up	0	0	GO:0031090//organelle membrane	-	GO:0051707//response to other organism;GO:0006952//defense response;GO:0002252	gi|42557351|dbj|BAD11071.1|/5.73969e-20/hin1 like protein [Capsicum chinense]
cksp16840	344	76	260	39.6497	146.209	1.88265	Up	0	0	-	-	-	gi|27529838|dbj|BAC53934.1|/1.85547e-10/hypothetical protein [Nicotiana tabacum]
cksp17452	289	36	123	22.3557	82.3314	1.8808	Up	6.51e-13	4.16e-11	GO:0044451//nucleoplasm part	GO:0030528//transcription regulator activity;GO:0005488//binding	GO:0071495;GO:0009743//response to carbohydrate stimulus;GO:0071310//cellular response to organic substance;GO:0002218//activation of innate immune response;GO:0007165//signal transduction;GO:0006351//transcription, DNA-dependent;GO:0009723//response to ethylene stimulus	gi|55585713|gb|AAV54033.1|/2.55717e-20/ethylene-responsive element binding protein 5 [Nicotiana tabacum]
cksp12298	392	12	41	5.49388	20.2328	1.8808	Up	1.66e-05	0.000357421	-	-	-	gi|225430870|ref|XP_002269408.1|/8.1327e-14/PREDICTED: hypothetical protein [Vitis vinifera]
cksp7396	1266	145	495	20.555	75.6362	1.87958	Up	0	0	GO:0009536//plastid	-	-	gi|225450232|ref|XP_002266606.1|/3.45815e-176/PREDICTED: hypothetical protein [Vitis vinifera]
cksp11665	393	34	116	15.5264	57.0983	1.87873	Up	1.9e-12	1.11e-10	GO:0043231//intracellular membrane-bounded organelle	GO:0046914//transition metal ion binding	-	gi|297742862|emb|CBI35627.3|/2.12245e-30/unnamed protein product [Vitis vinifera]
cksp45476	548	336	1139	110.038	402.07	1.86944	Up	1.29e-13	9.93e-12	GO:0009536//plastid	GO:0005515//protein binding;GO:0048037//cofactor binding;GO:0016758//transferase activity, transferring hexosyl groups	GO:0006950//response to stress;GO:0044238//primary metabolic process;GO:0010038//response to metal ion	gi|297819302|ref|XP_002877534.1|/2.95737e-17/alpha-glucan phosphorylase 2 [Arabidopsis lyrata subsp. lyrata]
cksp13304	373	19	64	9.14174	33.1917	1.86028	Up	8.96e-08	2.89e-06	GO:0043234//protein complex	GO:0019787//small conjugating protein ligase activity	GO:0032446//protein modification by small protein conjugation	gi|224119294|ref|XP_002318035.1|/2.40668e-42/predicted protein [Populus trichocarpa]
cksp31052	322	11	37	6.13085	22.2282	1.85823	Up	4.99e-05	0.000953803	GO:0044425//membrane part	GO:0004872//receptor activity;GO:0016462//pyrophosphatase activity;GO:0032559//adenyl ribonucleotide binding	GO:0006952//defense response;GO:0012501//programmed cell death;GO:0023052//signaling	gi|147774169|emb|CAN63551.1|/3.3536e-22/hypothetical protein VITISV_032106 [Vitis vinifera]
cksp15718	320	11	37	6.16917	22.3671	1.85823	Up	4.99e-05	0.00095424	-	-	-	-
cksp10923	524	66	220	22.6046	81.2175	1.84517	Up	0	0	GO:0043231//intracellular membrane-bounded organelle	GO:0003676//nucleic acid binding	-	gi|27529846|dbj|BAC53938.1|/5.02293e-16/Myb-like protein [Nicotiana tabacum]
cksp8917	295	12	40	7.30035	26.2299	1.84517	Up	2.66e-05	0.00054558	-	-	-	-
cksp45324	359	436	1452	217.96	782.402	1.84385	Up	1.25e-13	9.65e-12	GO:0009536//plastid	-	GO:0010260//organ senescence;GO:0002252;GO:0009607//response to biotic stimulus	gi|45533925|gb|AAS67334.1|/3.63933e-43/hin1-like protein [Solanum tuberosum]
cksp44023	722	83	275	20.6312	73.6807	1.83646	Up	9.9e-14	7.88e-12	-	-	-	gi|12003396|gb|AAG43555.1|AF211537_1/1.03771e-65/Avr9/Cf-9 rapidly elicited protein 137 [Nicotiana tabacum]
cksp37618	248	26	86	18.8151	67.0818	1.83403	Up	8.24e-10	3.45e-08	-	-	-	-
cksp45163	623	66	217	19.0125	67.3798	1.82536	Up	0	0	-	-	-	-
cksp33666	390	35	115	16.106	57.0415	1.82441	Up	1.99e-12	1.16e-10	GO:0005576//extracellular region;GO:0009536//plastid	GO:0016405//CoA-ligase activity;GO:0032559//adenyl ribonucleotide binding	GO:0010038//response to metal ion	gi|225470747|ref|XP_002267459.1|/2.12329e-54/PREDICTED: hypothetical protein [Vitis vinifera]
cksp36681	240	140	456	104.689	367.546	1.81181	Up	0	0	GO:0043231//intracellular membrane-bounded organelle	GO:0000175//3'-5'-exoribonuclease activity;GO:0005488//binding	GO:0006950//response to stress;GO:0016070//RNA metabolic process	gi|145049690|gb|ABP35526.1|/5.95916e-41/CCR4-associated factor [Ipomoea batatas]
cksp37962	209	12	39	10.3043	36.0974	1.80865	Up	4.26e-05	0.000829734	-	-	-	gi|134842|sp|P14716.1|SPOR2_IPOBA/1.16275e-12/RecName: Full=Sporamin B; AltName: Full=Clone PIM0535; Flags: Precursor
cksp13007	436	18	58	7.40918	25.7335	1.79626	Up	6.26e-07	1.76e-05	-	GO:0016491//oxidoreductase activity;GO:0050662//coenzyme binding	GO:0008152//metabolic process	gi|225444139|ref|XP_002268606.1|/9.29467e-42/PREDICTED: hypothetical protein [Vitis vinifera]
cksp14984	672	41	132	10.9496	37.9982	1.79505	Up	2.11e-13	1.53e-11	-	GO:0004672//protein kinase activity;GO:0000166//nucleotide binding	-	gi|225454330|ref|XP_002277410.1|/4.34136e-68/PREDICTED: hypothetical protein [Vitis vinifera]
cksp45978	537	55	177	18.3811	63.7613	1.79445	Up	0	0	GO:0043231//intracellular membrane-bounded organelle	GO:0003677//DNA binding;GO:0001071	GO:0010467//gene expression	gi|46394398|tpg|DAA05137.1|/6.60963e-27/TPA: TPA_exp: WRKY transcription factor 72 [Oryza sativa (indica cultivar-group)]
cksp48736	372	14	45	6.75413	23.4006	1.79271	Up	1.21e-05	0.000267407	-	GO:0005488//binding	-	gi|296086078|emb|CBI31519.3|/1.31889e-32/unnamed protein product [Vitis vinifera]
cksp42836	1103	131	421	21.3147	73.8354	1.79246	Up	0	0	GO:0016020//membrane	GO:0004871//signal transducer activity;GO:0004713//protein tyrosine kinase activity;GO:0032559//adenyl ribonucleotide binding	GO:0006464//protein modification process	gi|297735221|emb|CBI17583.3|/9.31727e-111/unnamed protein product [Vitis vinifera]
cksp17579	298	21	67	12.647	43.4927	1.78198	Up	9.73e-08	3.12e-06	GO:0044464//cell part	GO:0046914//transition metal ion binding	-	gi|224096167|ref|XP_002310559.1|/3.2134e-15/predicted protein [Populus trichocarpa]
cksp36404	401	97	308	43.4122	148.581	1.77508	Up	8.88e-15	8.51e-13	-	-	-	gi|3065895|gb|AAC14323.1|/1.01744e-08/TSI1 [Nicotiana tabacum]
cksp6314	1049	605	1920	103.506	354.066	1.77431	Up	3.17e-13	2.16e-11	GO:0043231//intracellular membrane-bounded organelle	GO:0046914//transition metal ion binding	-	gi|225434879|ref|XP_002283212.1|/9.38558e-81/PREDICTED: hypothetical protein [Vitis vinifera]
cksp45451	421	202	641	86.11	294.533	1.77418	Up	0	0	GO:0043231//intracellular membrane-bounded organelle;GO:0031090//organelle membrane	GO:0046872//metal ion binding;GO:0019787//small conjugating protein ligase activity	GO:0006511//ubiquitin-dependent protein catabolic process;GO:0009725//response to hormone stimulus;GO:0046903//secretion;GO:0032446//protein modification by small protein conjugation;GO:0006886//intracellular protein transport;GO:0006950//response to stress	gi|225468785|ref|XP_002262822.1|/2.68848e-17/PREDICTED: hypothetical protein [Vitis vinifera]
cksp7035	1445	193	611	23.9703	81.7959	1.77078	Up	8.88e-16	8.92e-14	GO:0030312//external encapsulating structure;GO:0044444//cytoplasmic part;GO:0043231//intracellular membrane-bounded organelle	GO:0000166//nucleotide binding;GO:0048037//cofactor binding;GO:0016616//oxidoreductase activity, acting on the CH-OH group of donors, NAD or NADP as acceptor	GO:0008152//metabolic process	gi|283488489|gb|ADB24766.1|/0/UDP-D-glucose dehydrogenase [Gossypium hirsutum]
cksp28981	204	63	199	55.4236	188.704	1.76755	Up	0	0	-	-	-	-
cksp29038	294	13	41	7.93561	26.9771	1.76532	Up	3.62e-05	0.000717613	-	-	-	-
cksp6600	641	33	104	9.23932	31.3858	1.76425	Up	3.89e-11	1.92e-09	GO:0044464//cell part	GO:0017111//nucleoside-triphosphatase activity	-	gi|224102345|ref|XP_002312645.1|/2.86505e-58/multidrug resistance protein ABC transporter family [Populus trichocarpa]
cksp28473	684	62	194	16.2675	54.866	1.75392	Up	0	0	GO:0009536//plastid	GO:0003933//GTP cyclohydrolase activity;GO:0046914//transition metal ion binding;GO:0016830//carbon-carbon lyase activity	GO:0006771	gi|297794019|ref|XP_002864894.1|/5.77761e-47/hypothetical protein ARALYDRAFT_496632 [Arabidopsis lyrata subsp. lyrata]
cksp33706	643	39	122	10.8852	36.7034	1.75354	Up	1.11e-12	6.73e-11	-	GO:0005488//binding	GO:0007165//signal transduction;GO:0010033//response to organic substance	gi|225462114|ref|XP_002262673.1|/7.93775e-32/PREDICTED: hypothetical protein [Vitis vinifera]
cksp37246	212	16	50	13.5447	45.6239	1.75206	Up	5.48e-06	0.000130782	GO:0005576//extracellular region;GO:0009536//plastid	GO:0016405//CoA-ligase activity;GO:0032559//adenyl ribonucleotide binding	GO:0010038//response to metal ion	gi|224137016|ref|XP_002322473.1|/4.85894e-19/acyl:coa ligase [Populus trichocarpa]
cksp29875	245	34	106	24.9056	83.6947	1.74867	Up	3.26e-11	1.62e-09	-	-	-	gi|9954114|gb|AAG08960.1|AF122052_1/7.06025e-10/tuber-specific and sucrose-responsive element binding factor [Solanum tuberosum]
cksp44228	1030	196	611	34.151	114.752	1.74853	Up	4.88e-14	4.23e-12	-	GO:0030528//transcription regulator activity	GO:0009743//response to carbohydrate stimulus;GO:0050794//regulation of cellular process;GO:0006351//transcription, DNA-dependent;GO:0006950//response to stress	gi|300079022|gb|ADJ67442.1|/2.05459e-48/ethylene response factor 13 [Actinidia deliciosa]
cksp9303	557	37	115	11.9215	39.9393	1.74424	Up	5.3e-12	2.88e-10	GO:0044444//cytoplasmic part;GO:0043231//intracellular membrane-bounded organelle	-	-	gi|224119604|ref|XP_002331201.1|/5.62738e-19/predicted protein [Populus trichocarpa]
cksp45273	537	86	267	28.7414	96.1823	1.74264	Up	0	0	-	GO:0004702//receptor signaling protein serine/threonine kinase activity;GO:0032559//adenyl ribonucleotide binding	GO:0010374//stomatal complex development;GO:0010375//stomatal complex patterning;GO:0003006//reproductive developmental process;GO:0051707//response to other organism;GO:0000161//MAPKKK cascade involved in osmosensory signaling pathway;GO:0009755//hormone-mediated signaling pathway;GO:0009700//indole phytoalexin biosynthetic process;GO:0006464//protein modification process;GO:0009743//response to…	gi|140083554|gb|ABO84839.1|/1.949e-95/putative MAP kinase 3 [Catharanthus roseus]
cksp42894	822	50	155	10.9165	36.4769	1.74048	Up	3.4e-14	3.02e-12	-	GO:0004713//protein tyrosine kinase activity;GO:0032559//adenyl ribonucleotide binding	GO:0006464//protein modification process	gi|14484938|gb|AAK62821.1|AF332960_1/5.36137e-104/auxin-regulated dual specificity cytosolic kinase [Solanum lycopersicum]
cksp11223	343	21	65	10.9878	36.6587	1.73826	Up	2.42e-07	7.28e-06	-	-	-	gi|225424813|ref|XP_002271877.1|/1.72462e-32/PREDICTED: hypothetical protein [Vitis vinifera]
cksp10520	545	22	68	7.24453	24.1363	1.73624	Up	1.3e-07	4.09e-06	GO:0044444//cytoplasmic part	-	-	gi|255583964|ref|XP_002532729.1|/2.08339e-23/protein binding protein, putative [Ricinus communis]
cksp34825	337	23	71	12.2485	40.7555	1.73439	Up	6.98e-08	2.3e-06	GO:0043231//intracellular membrane-bounded organelle	-	GO:0050896//response to stimulus	gi|255633852|gb|ACU17287.1|/6.40688e-19/unknown [Glycine max]
cksp46351	279	26	80	16.7245	55.4682	1.7297	Up	1.09e-08	4.03e-07	-	-	-	-
cksp29033	223	14	43	11.267	37.3011	1.72712	Up	3.07e-05	0.00062082	GO:0005576//extracellular region;GO:0031410//cytoplasmic vesicle;GO:0030312//external encapsulating structure	GO:0016798//hydrolase activity, acting on glycosyl bonds;GO:0016758//transferase activity, transferring hexosyl groups	GO:0044042//glucan metabolic process	gi|42795468|gb|AAS46244.1|/7.3871e-28/xyloglucan endotransglucosylase-hydrolase XTH9 [Solanum lycopersicum]
cksp14715	476	14	43	5.27844	17.4751	1.72712	Up	3.07e-05	0.000620519	-	-	-	-
cksp14014	572	28	86	8.78509	29.0844	1.72712	Up	3.17e-09	1.24e-07	-	-	GO:0009628//response to abiotic stimulus	gi|297845418|ref|XP_002890590.1|/7.45542e-30/hypothetical protein ARALYDRAFT_472633 [Arabidopsis lyrata subsp. lyrata]
cksp2167	306	15	46	8.79739	29.08	1.72488	Up	1.63e-05	0.000352086	-	-	-	gi|224126277|ref|XP_002329515.1|/2.26599e-32/predicted protein [Populus trichocarpa]
cksp6850	282	91	279	57.9131	191.387	1.72453	Up	0	0	GO:0043231//intracellular membrane-bounded organelle	GO:0005488//binding	GO:0006605//protein targeting	gi|225432286|ref|XP_002272904.1|/2.24981e-24/PREDICTED: hypothetical protein [Vitis vinifera]
cksp17184	302	67	205	39.8155	131.312	1.7216	Up	0	0	-	-	-	-
cksp39267	249	17	52	12.2528	40.3982	1.72118	Up	4.64e-06	0.000112255	-	-	-	-
cksp46748	721	54	165	13.4413	44.2697	1.71964	Up	4.22e-14	3.7e-12	GO:0043234//protein complex	GO:0043169//cation binding;GO:0019900//kinase binding;GO:0004721//phosphoprotein phosphatase activity	GO:0010118//stomatal movement;GO:0010359//regulation of anion channel activity;GO:0009738//abscisic acid mediated signaling pathway;GO:0006950//response to stress;GO:0006464//protein modification process	gi|10432446|emb|CAC10358.1|/6.46974e-84/protein phosphatase 2C [Nicotiana tabacum]
cksp12088	254	18	55	12.7181	41.8877	1.71964	Up	2.48e-06	6.31e-05	GO:0043234//protein complex	GO:0019787//small conjugating protein ligase activity	GO:0009743//response to carbohydrate stimulus;GO:0032446//protein modification by small protein conjugation	gi|225428843|ref|XP_002285110.1|/3.11734e-34/PREDICTED: hypothetical protein [Vitis vinifera]
cksp17940	286	62	189	38.9054	127.836	1.71625	Up	0	0	-	-	-	gi|83630761|gb|ABC26878.1|/6.35499e-11/NRC1 [Solanum lycopersicum]
cksp23061	456	42	128	16.5298	54.3004	1.71589	Up	6.81e-13	4.32e-11	GO:0016020//membrane	GO:0004672//protein kinase activity;GO:0032559//adenyl ribonucleotide binding	GO:0006464//protein modification process;GO:0006950//response to stress;GO:0051707//response to other organism	gi|121308607|dbj|BAF43699.1|/8.32847e-18/PERK1-like protein kinase [Nicotiana tabacum]
cksp35392	221	96	292	77.9584	255.593	1.71307	Up	0	0	GO:0044464//cell part	GO:0046914//transition metal ion binding	-	gi|55734108|emb|CAF74935.1|/2.55271e-20/zinc finger DNA-binding protein [Catharanthus roseus]
cksp45379	230	26	79	20.2876	66.4442	1.71155	Up	1.71e-08	6.12e-07	-	-	-	-
cksp9263	819	117	354	25.6381	83.6137	1.70545	Up	1.2e-13	9.35e-12	-	GO:0016312//inositol bisphosphate phosphatase activity;GO:0016772//transferase activity, transferring phosphorus-containing groups;GO:0008252//nucleotidase activity	GO:0044237//cellular metabolic process	gi|225469294|ref|XP_002266810.1|/4.2301e-93/PREDICTED: hypothetical protein [Vitis vinifera]
cksp36013	819	120	362	26.2955	85.5033	1.70116	Up	0	0	GO:0044464//cell part	GO:0008375//acetylglucosaminyltransferase activity	GO:0006486//protein amino acid glycosylation	gi|296081354|emb|CBI16787.3|/7.8664e-128/unnamed protein product [Vitis vinifera]
cksp37480	453	34	102	13.4699	43.5572	1.69317	Up	1.93e-10	8.79e-09	-	-	-	-
cksp35462	374	37	111	17.7547	57.4129	1.69317	Up	3.07e-11	1.53e-09	-	-	-	-
cksp18391	481	47	141	17.5363	56.7064	1.69317	Up	4.82e-14	4.19e-12	-	-	-	gi|296081181|emb|CBI18207.3|/2.82393e-38/unnamed protein product [Vitis vinifera]
cksp32584	337	121	362	64.4376	207.796	1.68919	Up	0	0	-	-	-	gi|145408595|ref|YP_001152219.1|/8.67927e-08/ORF58f [Pinus koraiensis]
cksp18375	276	92	275	59.8223	192.744	1.68793	Up	0	0	GO:0043234//protein complex;GO:0016020//membrane	GO:0005515//protein binding	GO:0051707//response to other organism;GO:0009725//response to hormone stimulus;GO:0009626//plant-type hypersensitive response;GO:0010185;GO:0016044//cellular membrane organization;GO:0006605//protein targeting;GO:0007165//signal transduction	gi|4206787|gb|AAD11808.1|/1.24959e-14/syntaxin-related protein Nt-syr1 [Nicotiana tabacum]
cksp43306	951	214	637	40.3848	129.574	1.68189	Up	0	0	GO:0043231//intracellular membrane-bounded organelle;GO:0031090//organelle membrane	GO:0019787//small conjugating protein ligase activity	GO:0006511//ubiquitin-dependent protein catabolic process;GO:0009725//response to hormone stimulus;GO:0046903//secretion;GO:0032446//protein modification by small protein conjugation;GO:0006886//intracellular protein transport;GO:0006950//response to stress	gi|225446337|ref|XP_002272136.1|/8.41626e-62/PREDICTED: similar to ring domain containing protein isoform 2 [Vitis vinifera]
cksp32459	603	253	753	75.2987	241.566	1.68172	Up	2.78e-13	1.92e-11	GO:0005618//cell wall	-	GO:0000902//cell morphogenesis;GO:0009827//plant-type cell wall modification;GO:0000003//reproduction	gi|183238956|gb|ACC61048.1|/3.48705e-76/expansin-like 1 protein [Ipomoea batatas]
cksp8395	452	40	119	15.882	50.9292	1.6811	Up	7.68e-12	4.1e-10	GO:0016020//membrane	-	-	gi|255575997|ref|XP_002528894.1|/5.84161e-37/conserved hypothetical protein [Ricinus communis]
cksp40372	514	63	187	21.9969	70.3779	1.67782	Up	0	0	GO:0043231//intracellular membrane-bounded organelle	GO:0003676//nucleic acid binding;GO:0001071	GO:0006351//transcription, DNA-dependent	gi|147858322|emb|CAN81424.1|/3.24286e-25/hypothetical protein VITISV_035944 [Vitis vinifera]
cksp18474	376	135	400	64.4362	205.793	1.67525	Up	1.44e-13	1.1e-11	-	-	-	gi|224107897|ref|XP_002314645.1|/7.24441e-15/predicted protein [Populus trichocarpa]
cksp36386	288	25	74	15.5787	49.7047	1.6738	Up	7.83e-08	2.55e-06	-	GO:0035251//UDP-glucosyltransferase activity	GO:0051553	gi|147768453|emb|CAN78332.1|/1.7627e-37/hypothetical protein VITISV_034975 [Vitis vinifera]
cksp1248	394	24	71	10.932	34.8594	1.67299	Up	1.46e-07	4.54e-06	-	GO:0005488//binding;GO:0004672//protein kinase activity	-	gi|224126529|ref|XP_002319860.1|/1.32942e-32/predicted protein [Populus trichocarpa]
cksp27629	389	60	177	27.6813	88.0201	1.66892	Up	0	0	-	-	-	gi|109156190|gb|ABG26231.1|/1.38911e-21/sporamin A [Ipomoea trifida]
cksp27842	1346	148	435	19.7334	62.5176	1.66363	Up	0	0	GO:0043231//intracellular membrane-bounded organelle	-	-	gi|302142224|emb|CBI19427.3|/2.16438e-99/unnamed protein product [Vitis vinifera]
cksp24074	324	16	47	8.86256	28.0615	1.6628	Up	2.17e-05	0.000454776	-	GO:0004871//signal transducer activity;GO:0030246//carbohydrate binding;GO:0004713//protein tyrosine kinase activity;GO:0032559//adenyl ribonucleotide binding	GO:0006464//protein modification process;GO:0008037//cell recognition	gi|296081254|emb|CBI17998.3|/3.78709e-32/unnamed protein product [Vitis vinifera]
cksp25165	268	31	91	20.7592	65.6848	1.66181	Up	3e-09	1.18e-07	-	-	-	-
cksp8951	861	199	582	41.4796	130.761	1.65646	Up	0	0	-	-	-	gi|224084076|ref|XP_002307208.1|/9.51776e-38/predicted protein [Populus trichocarpa]
cksp6996	1141	90	263	14.156	44.589	1.65527	Up	0	0	GO:0043231//intracellular membrane-bounded organelle;GO:0031410//cytoplasmic vesicle	GO:0030246//carbohydrate binding;GO:0004713//protein tyrosine kinase activity;GO:0032559//adenyl ribonucleotide binding	GO:0006464//protein modification process	gi|5545339|dbj|BAA82556.1|/1.83369e-141/lectin-like protein kinase [Populus nigra]
cksp19202	364	24	70	11.833	37.201	1.65253	Up	2.28e-07	6.92e-06	-	-	-	-
cksp32024	1366	191	556	25.0938	78.7376	1.64972	Up	4.44e-15	4.32e-13	-	-	GO:0009267//cellular response to starvation	gi|306408056|dbj|BAJ16529.1|/0/TMV-associated RING finger protein [Nicotiana tabacum]
cksp3956	859	62	180	12.9534	40.5357	1.64586	Up	0	0	-	-	-	gi|225460662|ref|XP_002267096.1|/2.50218e-115/PREDICTED: hypothetical protein [Vitis vinifera]
cksp33535	387	101	293	46.8376	146.459	1.64475	Up	0	0	GO:0043234//protein complex;GO:0043231//intracellular membrane-bounded organelle	GO:0043169//cation binding;GO:0004721//phosphoprotein phosphatase activity	GO:0006464//protein modification process	gi|217071736|gb|ACJ84228.1|/2.79895e-22/unknown [Medicago truncatula]
cksp11418	343	29	84	15.1736	47.3743	1.64254	Up	1.61e-08	5.77e-07	-	-	-	-
cksp42656	1258	259	750	36.9491	115.329	1.64215	Up	2.22e-14	2.05e-12	-	GO:0035251//UDP-glucosyltransferase activity	-	gi|209954731|dbj|BAG80556.1|/1.49024e-155/UDP-glucose:glucosyltransferase [Lycium barbarum]
cksp20613	409	67	194	29.3992	91.7564	1.64203	Up	0	0	-	-	-	gi|146772370|gb|ABQ45487.1|/5.32237e-18/unknown [Solanum lycopersicum]
cksp31887	2426	399	1155	29.5166	92.0978	1.64164	Up	0	0	-	GO:0046914//transition metal ion binding	GO:0009267//cellular response to starvation	gi|306408056|dbj|BAJ16529.1|/0/TMV-associated RING finger protein [Nicotiana tabacum]
cksp40186	204	55	159	48.3857	150.773	1.63973	Up	0	0	-	-	-	-
cksp25950	344	18	52	9.39071	29.2417	1.63872	Up	9.65e-06	0.00021852	-	-	-	gi|225452777|ref|XP_002283284.1|/7.2964e-07/PREDICTED: hypothetical protein isoform 1 [Vitis vinifera]
cksp38362	200	26	75	23.3307	72.542	1.63659	Up	1.03e-07	3.28e-06	-	-	-	-
cksp47087	462	34	98	13.2075	41.0338	1.63545	Up	1.15e-09	4.71e-08	GO:0005576//extracellular region	GO:0016831//carboxy-lyase activity;GO:0000166//nucleotide binding;GO:0048037//cofactor binding	GO:0009225//nucleotide-sugar metabolic process	gi|45935133|gb|AAS79591.1|/1.10854e-43/putative dihydroflavonol reductase [Ipomoea trifida]
cksp44464	589	98	282	29.8604	92.6172	1.63305	Up	0	0	-	GO:0016709//oxidoreductase activity, acting on paired donors, with incorporation or reduction of molecular oxygen, NADH or NADPH as one donor, and incorporation of one atom of oxygen;GO:0005506//iron ion binding	GO:0006952//defense response;GO:0009687//abscisic acid metabolic process;GO:0009416//response to light stimulus;GO:0003006//reproductive developmental process	gi|3046815|emb|CAA16713.1|/3.23132e-71/cytochrome P450 [Arabidopsis thaliana]
cksp7260	417	1556	4476	669.665	2076.4	1.63258	Up	6.17e-12	3.33e-10	-	-	-	gi|255629313|gb|ACU15001.1|/4.17928e-18/unknown [Glycine max]
cksp8547	1117	370	1064	59.4474	184.267	1.63211	Up	0	0	GO:0031410//cytoplasmic vesicle	-	-	gi|225428306|ref|XP_002282895.1|/4.34827e-148/PREDICTED: hypothetical protein [Vitis vinifera]
cksp35946	559	150	431	48.1575	149.15	1.63093	Up	0	0	-	GO:0016757//transferase activity, transferring glycosyl groups	GO:0005975//carbohydrate metabolic process	gi|42795468|gb|AAS46244.1|/1.77699e-81/xyloglucan endotransglucosylase-hydrolase XTH9 [Solanum lycopersicum]
cksp29181	255	22	63	15.4834	47.7923	1.62606	Up	1.23e-06	3.32e-05	-	-	-	-
cksp37867	442	35	100	14.2112	43.7659	1.62278	Up	9.61e-10	3.99e-08	-	-	-	-
cksp40307	316	49	140	27.8287	85.7036	1.62278	Up	4.66e-13	3.06e-11	-	-	-	-
cksp34648	361	21	60	10.4399	32.1516	1.62278	Up	2.3e-06	5.93e-05	-	-	-	gi|255542828|ref|XP_002512477.1|/1.14055e-07/protein phosphatase, putative [Ricinus communis]
cksp44227	453	27	77	10.6967	32.8814	1.62011	Up	8.61e-08	2.78e-06	-	GO:0004175//endopeptidase activity	GO:0019538//protein metabolic process	gi|224061933|ref|XP_002300671.1|/1.15777e-64/predicted protein [Populus trichocarpa]
cksp44703	509	27	77	9.51985	29.2638	1.62011	Up	8.61e-08	2.78e-06	-	-	GO:0009628//response to abiotic stimulus;GO:0006979//response to oxidative stress	gi|2981167|gb|AAC06242.1|/5.44706e-17/late embryogenis abundant protein 5 [Nicotiana tabacum]
cksp33766	423	319	909	135.343	415.701	1.61893	Up	0	0	-	GO:0046872//metal ion binding	GO:0009743//response to carbohydrate stimulus	gi|225434879|ref|XP_002283212.1|/5.80111e-12/PREDICTED: hypothetical protein [Vitis vinifera]
cksp31783	1962	345	983	31.5576	96.9198	1.6188	Up	7.65e-13	4.78e-11	GO:0044464//cell part	-	-	gi|225465208|ref|XP_002265141.1|/4.64179e-136/PREDICTED: hypothetical protein [Vitis vinifera]
cksp17499	362	83	236	41.1485	126.113	1.61581	Up	9.9e-14	7.9e-12	-	-	-	gi|225580061|gb|ACN94268.1|/5.46992e-10/stress induced protein [Vitis vinifera]
cksp34998	620	89	253	25.7622	78.9381	1.61547	Up	0	0	GO:0031410//cytoplasmic vesicle	GO:0030414//peptidase inhibitor activity	-	gi|225433500|ref|XP_002265736.1|/7.80653e-26/PREDICTED: hypothetical protein [Vitis vinifera]
cksp44160	929	108	307	20.8637	63.9265	1.61542	Up	0	0	-	-	-	gi|60476116|gb|AAX21199.1|/1.33128e-80/putative protein [Nicotiana sylvestris]
cksp15129	415	120	339	51.894	158.019	1.60646	Up	0	0	-	GO:0035251//UDP-glucosyltransferase activity	GO:0006970//response to osmotic stress;GO:0006805//xenobiotic metabolic process	gi|28380078|sp|Q9AR73.1|HQGT_RAUSE/3.65275e-22/RecName: Full=Hydroquinone glucosyltransferase; AltName: Full=Arbutin synthase
cksp43992	767	56	158	13.1032	39.8492	1.60463	Up	3.22e-14	2.91e-12	GO:0031090//organelle membrane;GO:0009536//plastid	GO:0016787//hydrolase activity	-	gi|224113883|ref|XP_002332479.1|/4.0319e-119/predicted protein [Populus trichocarpa]
cksp1270	579	28	79	8.67888	26.3941	1.60463	Up	7.2e-08	2.35e-06	GO:0005618//cell wall;GO:0043231//intracellular membrane-bounded organelle;GO:0005576//extracellular region;GO:0016020//membrane	GO:0016491//oxidoreductase activity;GO:0050662//coenzyme binding	GO:0006950//response to stress;GO:0008152//metabolic process	gi|225444139|ref|XP_002268606.1|/1.59809e-67/PREDICTED: hypothetical protein [Vitis vinifera]
cksp35341	389	150	422	69.2032	209.856	1.60049	Up	0	0	-	-	-	-
cksp34874	556	101	284	32.601	98.8102	1.59974	Up	0	0	-	-	-	-
cksp13933	575	21	59	6.55444	19.8492	1.59853	Up	3.58e-06	8.87e-05	-	-	-	-
cksp27599	646	469	1311	130.294	392.58	1.59122	Up	5.4e-14	4.63e-12	-	-	-	gi|71979887|dbj|BAE17114.1|/1.70203e-34/Cys2-His2 type zinc finger protein [Nicotiana tabacum]
cksp38742	316	29	81	16.4701	49.5856	1.59008	Up	6e-08	1.99e-06	-	-	-	gi|256861073|gb|ACV32382.1|/8.61247e-08/JA-induced WRKY protein [Solanum lycopersicum]
cksp8991	413	19	53	8.25634	24.8247	1.5882	Up	1.25e-05	0.000275583	GO:0043231//intracellular membrane-bounded organelle	-	-	gi|225451426|ref|XP_002273717.1|/4.31753e-36/PREDICTED: hypothetical protein [Vitis vinifera]
cksp17941	334	28	78	15.0451	45.1758	1.58626	Up	1.11e-07	3.54e-06	-	-	-	gi|255576086|ref|XP_002528938.1|/4.93405e-11/conserved hypothetical protein [Ricinus communis]
cksp35005	439	28	78	11.4466	34.3707	1.58626	Up	1.11e-07	3.53e-06	GO:0016020//membrane;GO:0043231//intracellular membrane-bounded organelle	GO:0016759//cellulose synthase activity	-	gi|296087708|emb|CBI34964.3|/1.16492e-68/unnamed protein product [Vitis vinifera]
cksp45731	669	111	309	29.777	89.3491	1.58525	Up	0	0	-	GO:0004553//hydrolase activity, hydrolyzing O-glycosyl compounds	GO:0044238//primary metabolic process	gi|46318067|gb|AAS87601.1|/2.95062e-101/membrane-anchored endo-1,4-beta-glucanase [Gossypium hirsutum]
cksp12505	491	32	89	11.6964	35.0644	1.58394	Up	1.46e-08	5.28e-07	GO:0005618//cell wall;GO:0031090//organelle membrane;GO:0043231//intracellular membrane-bounded organelle;GO:0044444//cytoplasmic part;GO:0005576//extracellular region	GO:0016787//hydrolase activity	-	gi|125541351|gb|EAY87746.1|/4.19646e-32/hypothetical protein OsI_09161 [Oryza sativa Indica Group]
cksp16311	407	68	189	29.9846	89.8308	1.58299	Up	0	0	-	-	-	gi|111073731|dbj|BAF02554.1|/4.84321e-11/hypothetical protein [Nicotiana benthamiana]
cksp7176	636	775	2153	218.69	654.855	1.58229	Up	0	0	-	GO:0046872//metal ion binding	GO:0009628//response to abiotic stimulus	gi|225461211|ref|XP_002283303.1|/3.01886e-36/PREDICTED: hypothetical protein [Vitis vinifera]
cksp31717	1759	467	1296	47.647	142.527	1.58078	Up	4.61e-13	3.04e-11	GO:0000267//cell fraction	GO:0016857//racemase and epimerase activity, acting on carbohydrates and derivatives;GO:0016616//oxidoreductase activity, acting on the CH-OH group of donors, NAD or NADP as acceptor;GO:0048037//cofactor binding;GO:0016836//hydro-lyase activity	GO:0010191;GO:0009226//nucleotide-sugar biosynthetic process;GO:0051553;GO:0003006//reproductive developmental process;GO:0009734//auxin mediated signaling pathway;GO:0033692//cellular polysaccharide biosynthetic process	gi|225461808|ref|XP_002285634.1|/0/PREDICTED: hypothetical protein [Vitis vinifera]
cksp32434	591	44	122	13.3613	39.9329	1.57951	Up	3.39e-11	1.68e-09	GO:0031410//cytoplasmic vesicle	GO:0005488//binding;GO:0019787//small conjugating protein ligase activity	GO:0032446//protein modification by small protein conjugation;GO:0006970//response to osmotic stress;GO:0009738//abscisic acid mediated signaling pathway;GO:0080134//regulation of response to stress	gi|297737915|emb|CBI27116.3|/1.67891e-27/unnamed protein product [Vitis vinifera]
cksp34080	858	52	144	10.8768	32.4663	1.57769	Up	6.61e-13	4.21e-11	GO:0031224//intrinsic to membrane	GO:0016491//oxidoreductase activity;GO:0022857//transmembrane transporter activity	GO:0006810//transport	gi|297739122|emb|CBI28773.3|/4.02834e-105/unnamed protein product [Vitis vinifera]
cksp5454	477	25	69	9.40602	27.9826	1.57288	Up	7.13e-07	1.99e-05	-	-	-	gi|225460662|ref|XP_002267096.1|/4.26587e-10/PREDICTED: hypothetical protein [Vitis vinifera]
cksp12060	764	33	91	7.75184	23.0413	1.57161	Up	1.21e-08	4.46e-07	GO:0016020//membrane;GO:0043231//intracellular membrane-bounded organelle	GO:0016759//cellulose synthase activity	-	gi|255552680|ref|XP_002517383.1|/2.46211e-68/transferase, transferring glycosyl groups, putative [Ricinus communis]
cksp34429	687	408	1125	106.583	316.777	1.57149	Up	2.88e-13	1.98e-11	-	-	-	gi|6561156|gb|AAF16869.1|AF109693_1/1.39078e-40/allergen-like protein BRSn20 [Sambucus nigra]
cksp16628	339	335	923	177.349	526.696	1.57038	Up	3.04e-14	2.76e-12	GO:0043231//intracellular membrane-bounded organelle	GO:0000175//3'-5'-exoribonuclease activity;GO:0005488//binding	GO:0006950//response to stress;GO:0016070//RNA metabolic process	gi|145049690|gb|ABP35526.1|/1.84263e-58/CCR4-associated factor [Ipomoea batatas]
cksp43227	568	48	132	15.1662	44.9556	1.56764	Up	7.05e-12	3.78e-10	-	GO:0005488//binding	GO:0006915//apoptosis	gi|224134647|ref|XP_002321874.1|/2.95207e-71/predicted protein [Populus trichocarpa]
cksp36659	351	28	77	14.3164	42.4367	1.56764	Up	1.72e-07	5.32e-06	-	-	-	gi|225445593|ref|XP_002285404.1|/1.23301e-14/PREDICTED: hypothetical protein [Vitis vinifera]
cksp9309	390	28	77	12.8848	38.193	1.56764	Up	1.72e-07	5.31e-06	GO:0043231//intracellular membrane-bounded organelle	GO:0003824//catalytic activity	-	gi|225451426|ref|XP_002273717.1|/1.37947e-45/PREDICTED: hypothetical protein [Vitis vinifera]
cksp42514	877	217	596	44.4063	131.463	1.56583	Up	1.99e-13	1.45e-11	GO:0000267//cell fraction	GO:0016616//oxidoreductase activity, acting on the CH-OH group of donors, NAD or NADP as acceptor;GO:0048037//cofactor binding;GO:0016836//hydro-lyase activity	GO:0009226//nucleotide-sugar biosynthetic process;GO:0051553;GO:0009734//auxin mediated signaling pathway;GO:0033692//cellular polysaccharide biosynthetic process	gi|297839725|ref|XP_002887744.1|/1.00273e-74/RHM1/ROL1 [Arabidopsis lyrata subsp. lyrata]
cksp16196	755	323	883	76.7785	226.241	1.55909	Up	6.57e-14	5.51e-12	GO:0043234//protein complex;GO:0016023//cytoplasmic membrane-bounded vesicle;GO:0016020//membrane	GO:0005515//protein binding	GO:0051707//response to other organism;GO:0009725//response to hormone stimulus;GO:0009626//plant-type hypersensitive response;GO:0010185;GO:0016044//cellular membrane organization;GO:0006605//protein targeting;GO:0007165//signal transduction;GO:0000904//cell morphogenesis involved in differentiation	gi|4206787|gb|AAD11808.1|/1.35124e-103/syntaxin-related protein Nt-syr1 [Nicotiana tabacum]
cksp12330	269	22	60	14.6776	43.1476	1.55567	Up	4.6e-06	0.000111457	GO:0042579//microbody	-	-	gi|225451426|ref|XP_002273717.1|/1.17176e-28/PREDICTED: hypothetical protein [Vitis vinifera]
cksp6258	2518	1280	3487	91.2302	267.889	1.55405	Up	3.01e-12	1.71e-10	-	-	-	gi|296278606|gb|ADH04267.1|/0/MYC1a transcription factor [Nicotiana tabacum]
cksp6825	360	18	49	8.97334	26.33	1.55299	Up	3.63e-05	0.000718334	-	-	-	-
cksp22593	212	25	68	21.1635	62.0485	1.55181	Up	1.1e-06	2.98e-05	-	-	-	-
cksp16994	339	78	212	41.2933	120.975	1.55073	Up	0	0	GO:0043231//intracellular membrane-bounded organelle;GO:0044444//cytoplasmic part	GO:0030528//transcription regulator activity;GO:0003676//nucleic acid binding;GO:0001071	GO:0043401//steroid hormone mediated signaling pathway;GO:0010467//gene expression	gi|14626761|gb|AAK71662.1|AF395901_1/5.76797e-36/mature anther-specific protein LAT61 [Solanum lycopersicum]
cksp13032	616	74	201	21.5593	63.1209	1.54981	Up	0	0	-	-	-	gi|225459247|ref|XP_002285762.1|/5.95064e-79/PREDICTED: hypothetical protein [Vitis vinifera]
cksp18775	532	49	133	16.5298	48.3613	1.54878	Up	8.89e-12	4.7e-10	GO:0043231//intracellular membrane-bounded organelle	GO:0008194//UDP-glycosyltransferase activity	GO:0010413//glucuronoxylan metabolic process;GO:0048827//phyllome development;GO:0003002//regionalization;GO:0000003//reproduction;GO:0042545//cell wall modification	gi|259563723|gb|ACW83060.1|/2.37644e-61/glycosyltransferase family GT8 protein [Populus deltoides]
cksp43665	1232	1001	2716	145.817	426.459	1.54825	Up	9.14e-13	5.65e-11	-	-	GO:0009743//response to carbohydrate stimulus;GO:0006950//response to stress	gi|225431784|ref|XP_002271292.1|/5.49903e-46/PREDICTED: hypothetical protein isoform 2 [Vitis vinifera]
cksp45995	626	568	1540	162.839	475.888	1.54718	Up	0	0	-	GO:0008135//translation factor activity, nucleic acid binding	GO:0006412//translation	gi|225460969|ref|XP_002280080.1|/2.22811e-52/PREDICTED: hypothetical protein isoform 2 [Vitis vinifera]
cksp14906	231	34	92	26.415	77.0431	1.54431	Up	1.55e-08	5.59e-07	-	GO:0016787//hydrolase activity	-	gi|225456213|ref|XP_002282941.1|/3.43163e-20/PREDICTED: hypothetical protein [Vitis vinifera]
cksp40666	269	20	54	13.3433	38.8329	1.54117	Up	1.6e-05	0.000345907	-	-	-	-
cksp43692	1036	63	170	10.9135	31.7429	1.54032	Up	0	0	-	-	-	gi|225460662|ref|XP_002267096.1|/2.75687e-101/PREDICTED: hypothetical protein [Vitis vinifera]
cksp43218	895	513	1383	102.868	298.922	1.53898	Up	0	0	GO:0005576//extracellular region;GO:0030312//external encapsulating structure	GO:0046914//transition metal ion binding;GO:0004871//signal transducer activity;GO:0003824//catalytic activity	GO:0009755//hormone-mediated signaling pathway	gi|157058854|gb|ABV03161.1|/7.82447e-75/germin-like protein [Chimonanthus praecox]
cksp35707	365	32	86	15.7341	45.5789	1.53447	Up	5.28e-08	1.77e-06	-	-	-	-
cksp9265	244	47	126	34.5694	99.8938	1.5309	Up	4.57e-11	2.24e-09	GO:0009526//plastid envelope;GO:0043234//protein complex;GO:0009570//chloroplast stroma;GO:0009534//chloroplast thylakoid	GO:0046906//tetrapyrrole binding	GO:0009639//response to red or far red light;GO:0006091//generation of precursor metabolites and energy	gi|295798043|emb|CBL86548.1|/7.2724e-23/chlorophyll a/b binding protein [Olea europaea]
cksp26287	306	47	126	27.5652	79.6539	1.5309	Up	4.57e-11	2.23e-09	-	-	-	gi|3065895|gb|AAC14323.1|/7.8689e-09/TSI1 [Nicotiana tabacum]
cksp4507	2372	304	814	23.0008	66.3847	1.52917	Up	0	0	-	GO:0016491//oxidoreductase activity	GO:0006351//transcription, DNA-dependent	gi|225470922|ref|XP_002264409.1|/0/PREDICTED: Myc2 bHLH protein [Vitis vinifera]
cksp8933	1055	432	1155	73.4878	211.781	1.527	Up	6.93e-13	4.36e-11	-	-	-	gi|224146222|ref|XP_002325927.1|/6.86456e-39/predicted protein [Populus trichocarpa]
cksp9721	609	101	270	29.7638	85.7639	1.52681	Up	0	0	-	-	-	gi|225431629|ref|XP_002262838.1|/1.23812e-44/PREDICTED: hypothetical protein [Vitis vinifera]
cksp10242	619	27	72	7.82812	22.5009	1.52325	Up	7.5e-07	2.08e-05	-	-	-	-
cksp47282	344	26	69	13.5644	38.8015	1.51629	Up	1.39e-06	3.7e-05	-	GO:0016757//transferase activity, transferring glycosyl groups	-	gi|6683052|dbj|BAA89009.1|/1.6782e-11/anthocyanin 5-O-glucosyltransferase [Petunia x hybrida]
cksp13691	487	40	106	14.7406	42.1051	1.5142	Up	2.14e-09	8.51e-08	GO:0016020//membrane;GO:0043231//intracellular membrane-bounded organelle	GO:0016759//cellulose synthase activity	-	gi|255552680|ref|XP_002517383.1|/1.41749e-69/transferase, transferring glycosyl groups, putative [Ricinus communis]
cksp35655	231	504	1335	391.564	1117.96	1.51355	Up	1.75e-13	1.31e-11	GO:0009532//plastid stroma	GO:0046914//transition metal ion binding;GO:0016836//hydro-lyase activity	-	gi|83722771|gb|ABC41658.1|/1.18217e-12/carbonic anhydrase 3 [Flaveria pringlei]
cksp7130	1269	178	471	25.1734	71.7988	1.51206	Up	3.04e-14	2.76e-12	GO:0005768//endosome;GO:0016020//membrane	GO:0004553//hydrolase activity, hydrolyzing O-glycosyl compounds	GO:0009725//response to hormone stimulus;GO:0000902//cell morphogenesis;GO:0009250//glucan biosynthetic process;GO:0030865//cortical cytoskeleton organization;GO:0006972//hyperosmotic response;GO:0048513//organ development	gi|2065531|gb|AAC49704.1|/0/endo-1,4-beta-glucanase [Solanum lycopersicum]
cksp30178	211	42	111	35.7233	101.765	1.51031	Up	9.6e-10	3.99e-08	-	GO:0008135//translation factor activity, nucleic acid binding	GO:0006412//translation	gi|225460969|ref|XP_002280080.1|/6.34597e-19/PREDICTED: hypothetical protein isoform 2 [Vitis vinifera]
cksp19308	348	25	66	12.8927	36.6879	1.50875	Up	2.58e-06	6.54e-05	GO:0031224//intrinsic to membrane	GO:0005275//amine transmembrane transporter activity	-	gi|225438450|ref|XP_002277064.1|/1.45651e-15/PREDICTED: hypothetical protein [Vitis vinifera]
cksp5267	468	25	66	9.5869	27.2807	1.50875	Up	2.58e-06	6.54e-05	GO:0016020//membrane	GO:0017111//nucleoside-triphosphatase activity;GO:0016491//oxidoreductase activity;GO:0000166//nucleotide binding	GO:0009987//cellular process;GO:0006810//transport;GO:0008152//metabolic process	gi|225425888|ref|XP_002266601.1|/1.89148e-60/PREDICTED: hypothetical protein [Vitis vinifera]
cksp47151	326	22	58	12.1113	34.4166	1.50676	Up	1.08e-05	0.000243062	-	-	-	-
cksp33124	1286	159	419	22.1891	63.0276	1.50613	Up	0	0	GO:0044464//cell part	GO:0004175//endopeptidase activity	GO:0019538//protein metabolic process	gi|224061933|ref|XP_002300671.1|/0/predicted protein [Populus trichocarpa]
cksp35296	268	29	76	19.4199	54.8576	1.49815	Up	5.09e-07	1.45e-05	-	-	-	-
cksp37563	259	26	68	18.016	50.7887	1.49523	Up	2.12e-06	5.5e-05	-	-	-	-
cksp21702	326	45	117	24.773	69.4267	1.48672	Up	5.39e-10	2.32e-08	-	GO:0016709//oxidoreductase activity, acting on paired donors, with incorporation or reduction of molecular oxygen, NADH or NADPH as one donor, and incorporation of one atom of oxygen;GO:0005506//iron ion binding	GO:0006952//defense response;GO:0009687//abscisic acid metabolic process;GO:0009416//response to light stimulus;GO:0003006//reproductive developmental process	gi|76803519|gb|ABA55732.1|/2.87957e-56/ABA 8'-hydroxylase CYP707A1 [Solanum tuberosum]
cksp17496	234	25	65	19.1738	53.7348	1.48672	Up	3.93e-06	9.66e-05	-	-	-	-
cksp46413	361	47	122	23.3655	65.3748	1.48436	Up	2.42e-10	1.09e-08	-	-	-	-
cksp28901	217	87	224	71.9521	199.685	1.47262	Up	0	0	-	-	-	-
cksp27521	872	235	605	48.3655	134.214	1.47248	Up	1.6e-13	1.21e-11	-	-	-	gi|224118042|ref|XP_002331543.1|/3.43003e-51/predicted protein [Populus trichocarpa]
cksp28564	237	136	350	102.985	285.679	1.47196	Up	1.2e-13	9.36e-12	-	-	-	-
cksp48641	411	51	131	22.2696	61.6577	1.46921	Up	7.4e-11	3.58e-09	-	-	-	-
cksp16834	667	354	909	95.2493	263.631	1.46874	Up	0	0	GO:0005622//intracellular	-	GO:0010033//response to organic substance;GO:0006950//response to stress;GO:0009416//response to light stimulus	gi|71979887|dbj|BAE17114.1|/2.45896e-39/Cys2-His2 type zinc finger protein [Nicotiana tabacum]
cksp8679	1148	97	249	15.164	41.9581	1.4683	Up	8.88e-15	8.55e-13	-	-	-	gi|225449704|ref|XP_002268365.1|/1.2482e-113/PREDICTED: hypothetical protein [Vitis vinifera]
cksp16033	453	46	118	18.224	50.3897	1.46729	Up	6.71e-10	2.83e-08	GO:0044444//cytoplasmic part	GO:0016787//hydrolase activity	-	gi|225456213|ref|XP_002282941.1|/5.08062e-28/PREDICTED: hypothetical protein [Vitis vinifera]
cksp18821	307	85	218	49.6895	137.365	1.467	Up	0	0	-	-	-	-
cksp46754	276	25	64	16.2561	44.8569	1.46435	Up	5.97e-06	0.000141285	-	-	-	-
cksp11568	411	34	87	14.8464	40.9483	1.46369	Up	1.26e-07	3.98e-06	-	-	GO:0009408//response to heat	gi|255576086|ref|XP_002528938.1|/7.90497e-22/conserved hypothetical protein [Ricinus communis]
cksp44176	818	178	455	39.0527	107.601	1.4622	Up	3.04e-14	2.77e-12	GO:0044464//cell part	GO:0016787//hydrolase activity	GO:0032502//developmental process	gi|224098878|ref|XP_002311302.1|/1.42792e-40/predicted protein [Populus trichocarpa]
cksp44233	713	74	189	18.6263	51.2779	1.461	Up	0	0	-	GO:0004175//endopeptidase activity	GO:0019538//protein metabolic process	gi|225459800|ref|XP_002285910.1|/7.9645e-87/PREDICTED: hypothetical protein [Vitis vinifera]
cksp17807	440	42	107	17.1309	47.0424	1.45736	Up	5.02e-09	1.93e-07	-	-	-	-
cksp36511	430	66	168	27.5461	75.5786	1.45613	Up	0	0	-	GO:0016628//oxidoreductase activity, acting on the CH-CH group of donors, NAD or NADP as acceptor;GO:0016772//transferase activity, transferring phosphorus-containing groups	GO:0023052//signaling;GO:0006796//phosphate metabolic process	gi|255569060|ref|XP_002525499.1|/3.82591e-40/serine-threonine protein kinase, plant-type, putative [Ricinus communis]
cksp28437	338	22	56	11.6813	32.0501	1.45613	Up	2.51e-05	0.000517182	-	-	-	gi|297845954|ref|XP_002890858.1|/2.6072e-12/F-box family protein [Arabidopsis lyrata subsp. lyrata]
cksp11232	403	35	89	15.5865	42.7212	1.45466	Up	1.03e-07	3.29e-06	-	-	-	gi|310892558|gb|ADP37421.1|/4.70861e-06/ethylene-responsive-element-binding factor 6 [Petunia x hybrida]
cksp47166	344	26	66	13.5644	37.1145	1.45216	Up	4.88e-06	0.000117683	-	-	-	gi|297738219|emb|CBI27420.3|/1.42068e-10/unnamed protein product [Vitis vinifera]
cksp639	1025	206	522	36.0685	98.5155	1.44961	Up	1.92e-13	1.41e-11	GO:0043234//protein complex;GO:0043231//intracellular membrane-bounded organelle	GO:0043169//cation binding;GO:0004721//phosphoprotein phosphatase activity	GO:0006464//protein modification process	gi|225428926|ref|XP_002262649.1|/1.6236e-138/PREDICTED: hypothetical protein [Vitis vinifera]
cksp37452	214	49	124	41.0929	112.09	1.44769	Up	3.72e-10	1.63e-08	GO:0031967;GO:0005739//mitochondrion;GO:0009536//plastid;GO:0044425//membrane part;GO:0031090//organelle membrane	GO:0016616//oxidoreductase activity, acting on the CH-OH group of donors, NAD or NADP as acceptor;GO:0048037//cofactor binding	GO:0044238//primary metabolic process;GO:0044237//cellular metabolic process	gi|11132836|sp|O64966.1|HMDH1_GOSHI/1.24137e-06/RecName: Full=3-hydroxy-3-methylglutaryl-coenzyme A reductase 1; Short=HMG-CoA reductase 1
cksp45326	247	101	255	73.3852	199.711	1.44435	Up	0	0	-	-	-	gi|224072502|ref|XP_002303762.1|/5.38873e-10/predicted protein [Populus trichocarpa]
cksp30441	204	23	58	20.234	54.9991	1.44263	Up	2.05e-05	0.00043175	-	-	-	-
cksp16017	798	352	887	79.1633	215.02	1.44157	Up	4.46e-13	2.95e-11	-	GO:0005488//binding	-	gi|88866527|gb|ABD57310.1|/8.31582e-54/stress-associated protein 1 [Solanum lycopersicum]
cksp37632	238	52	131	39.2112	106.476	1.44119	Up	1.37e-10	6.41e-09	GO:0043231//intracellular membrane-bounded organelle	GO:0016628//oxidoreductase activity, acting on the CH-CH group of donors, NAD or NADP as acceptor	GO:0008152//metabolic process	gi|302398601|gb|ADL36595.1|/3.39167e-28/BHLH domain class transcription factor [Malus x domestica]
cksp35670	229	327	822	256.269	694.375	1.43806	Up	5.77e-13	3.72e-11	GO:0043231//intracellular membrane-bounded organelle	GO:0005488//binding;GO:0004518//nuclease activity	GO:0006950//response to stress;GO:0016070//RNA metabolic process	gi|145049690|gb|ABP35526.1|/8.67886e-37/CCR4-associated factor [Ipomoea batatas]
cksp15196	770	220	553	51.2762	138.929	1.43798	Up	2.78e-13	1.92e-11	GO:0019866//organelle inner membrane;GO:0043231//intracellular membrane-bounded organelle;GO:0031224//intrinsic to membrane	GO:0043169//cation binding;GO:0016682//oxidoreductase activity, acting on diphenols and related substances as donors, oxygen as acceptor	GO:0051234//establishment of localization;GO:0032501//multicellular organismal process;GO:0006950//response to stress;GO:0007165//signal transduction;GO:0015980//energy derivation by oxidation of organic compounds	gi|155573899|gb|ABU24346.1|/2.0064e-134/mitochondrial alternative oxidase AOX1a [Nicotiana glutinosa]
cksp27905	410	51	128	22.3239	60.3927	1.43578	Up	2.5e-10	1.12e-08	-	-	-	gi|109156190|gb|ABG26231.1|/6.93513e-26/sporamin A [Ipomoea trifida]
cksp16497	445	652	1633	262.949	709.879	1.43279	Up	1.42e-12	8.54e-11	-	-	-	-
cksp7476	634	32	80	9.05826	24.4095	1.43014	Up	6.41e-07	1.8e-05	-	-	-	gi|224058657|ref|XP_002299588.1|/2.57346e-11/predicted protein [Populus trichocarpa]
cksp28415	644	97	241	27.0315	72.3918	1.42118	Up	8.88e-15	8.53e-13	-	-	GO:0009628//response to abiotic stimulus	gi|225425531|ref|XP_002266520.1|/5.49707e-33/PREDICTED: hypothetical protein [Vitis vinifera]
cksp20188	487	29	72	10.6869	28.5997	1.42015	Up	2.66e-06	6.72e-05	GO:0043231//intracellular membrane-bounded organelle	-	-	gi|225433496|ref|XP_002264969.1|/6.23477e-25/PREDICTED: hypothetical protein [Vitis vinifera]
cksp36445	274	25	62	16.3747	43.7723	1.41855	Up	1.36e-05	0.000297215	-	GO:0046527//glucosyltransferase activity	-	gi|13492676|gb|AAK28304.1|AF346432_1/1.52399e-20/phenylpropanoid:glucosyltransferase 2 [Nicotiana tabacum]
cksp43715	364	250	620	123.26	329.495	1.41855	Up	1.66e-13	1.25e-11	-	-	-	-
cksp13697	789	38	94	8.64352	23.0467	1.41487	Up	8.49e-08	2.75e-06	GO:0031224//intrinsic to membrane;GO:0009528//plastid inner membrane	-	-	gi|297734031|emb|CBI15278.3|/2.60801e-68/unnamed protein product [Vitis vinifera]
cksp46025	371	73	180	35.3129	93.8548	1.41024	Up	0	0	GO:0043231//intracellular membrane-bounded organelle	GO:0016628//oxidoreductase activity, acting on the CH-CH group of donors, NAD or NADP as acceptor	GO:0008152//metabolic process	gi|296278606|gb|ADH04267.1|/2.48476e-47/MYC1a transcription factor [Nicotiana tabacum]
cksp4815	1272	357	880	50.3692	133.83	1.40979	Up	1.21e-13	9.41e-12	-	-	-	gi|124360663|gb|ABN08652.1|/9.96136e-107/Leucine-rich repeat, plant specific [Medicago truncatula]
cksp9580	751	76	187	18.1618	48.1681	1.40717	Up	6.22e-15	6.01e-13	-	GO:0004437//inositol or phosphatidylinositol phosphatase activity	-	gi|296080963|emb|CBI18595.3|/4.25389e-49/unnamed protein product [Vitis vinifera]
cksp9446	573	302	742	94.5881	250.5	1.40508	Up	4.86e-13	3.19e-11	GO:0005576//extracellular region;GO:0030312//external encapsulating structure	GO:0016798//hydrolase activity, acting on glycosyl bonds;GO:0016758//transferase activity, transferring hexosyl groups	GO:0044042//glucan metabolic process	gi|45775508|gb|AAS77347.1|/1.1185e-57/sadtomato protein [Capsicum annuum]
cksp27786	393	64	157	29.2262	77.2796	1.40283	Up	5.52e-12	2.99e-10	-	GO:0043169//cation binding	-	gi|297797021|ref|XP_002866395.1|/1.208e-17/hypothetical protein ARALYDRAFT_496228 [Arabidopsis lyrata subsp. lyrata]
cksp1170	290	31	76	19.1844	50.696	1.40194	Up	1.76e-06	4.62e-05	-	-	-	gi|6552361|dbj|BAA88222.1|/3.95431e-13/myb-related transcription factor LBM2 [Nicotiana tabacum]
cksp35754	290	244	598	151	398.897	1.40147	Up	1.76e-13	1.32e-11	-	GO:0004702//receptor signaling protein serine/threonine kinase activity;GO:0032559//adenyl ribonucleotide binding	GO:0006464//protein modification process	gi|5007038|gb|AAD37790.1|AF149424_1/2.64013e-25/MAP kinase [Ipomoea batatas]
cksp19860	225	38	93	30.31	79.9574	1.39944	Up	1.27e-07	4e-06	-	GO:0004033//aldo-keto reductase activity	GO:0008152//metabolic process;GO:0009755//hormone-mediated signaling pathway	gi|224131488|ref|XP_002321097.1|/7.3871e-28/predicted protein [Populus trichocarpa]
cksp10745	1001	50	122	8.96438	23.5767	1.39509	Up	1.51e-09	6.16e-08	-	GO:0004871//signal transducer activity;GO:0004674//protein serine/threonine kinase activity;GO:0032559//adenyl ribonucleotide binding	GO:0006464//protein modification process	gi|224141111|ref|XP_002323918.1|/1.09087e-115/predicted protein [Populus trichocarpa]
cksp30337	246	48	117	35.0179	92.0044	1.39361	Up	3.38e-09	1.32e-07	-	-	-	-
cksp16529	492	429	1044	156.486	410.481	1.39128	Up	0	0	-	GO:0003676//nucleic acid binding;GO:0046914//transition metal ion binding	-	gi|88866527|gb|ABD57310.1|/6.25626e-36/stress-associated protein 1 [Solanum lycopersicum]
cksp18465	433	56	136	23.2105	60.7588	1.38832	Up	2.04e-10	9.25e-09	GO:0016020//membrane	GO:0004721//phosphoprotein phosphatase activity	-	gi|225450661|ref|XP_002282985.1|/2.70195e-62/PREDICTED: hypothetical protein [Vitis vinifera]
cksp28796	322	119	288	66.3247	173.019	1.38332	Up	0	0	-	-	-	gi|297737832|emb|CBI27033.3|/5.14792e-21/unnamed protein product [Vitis vinifera]
cksp32178	1888	317	766	30.1329	78.4847	1.38107	Up	1.48e-13	1.13e-11	GO:0031410//cytoplasmic vesicle	-	-	gi|225465208|ref|XP_002265141.1|/3.07471e-129/PREDICTED: hypothetical protein [Vitis vinifera]
cksp35708	399	29	70	13.044	33.9378	1.37951	Up	5.94e-06	0.000140604	-	-	-	gi|33186651|gb|AAP97495.1|/2.78105e-06/cellulose synthase [Solanum tuberosum]
cksp46993	369	58	140	28.2089	73.3939	1.37951	Up	1.36e-10	6.35e-09	-	-	GO:0048827//phyllome development;GO:0006606//protein import into nucleus;GO:0006351//transcription, DNA-dependent;GO:0009793//embryo development ending in seed dormancy	gi|3065895|gb|AAC14323.1|/2.18181e-35/TSI1 [Nicotiana tabacum]
cksp15624	561	39	94	12.4763	32.4133	1.37739	Up	1.53e-07	4.78e-06	-	GO:0003824//catalytic activity	-	gi|225444137|ref|XP_002267223.1|/5.353e-57/PREDICTED: hypothetical protein [Vitis vinifera]
cksp43369	545	120	289	39.5156	102.579	1.37624	Up	0	0	GO:0043231//intracellular membrane-bounded organelle	GO:0003676//nucleic acid binding	-	gi|225423945|ref|XP_002279093.1|/2.42703e-72/PREDICTED: hypothetical protein [Vitis vinifera]
cksp23590	430	27	65	11.2688	29.2417	1.37569	Up	1.34e-05	0.00029451	-	-	-	-
cksp9701	737	27	65	6.57477	17.061	1.37569	Up	1.34e-05	0.000294665	GO:0009532//plastid stroma	GO:0016774//phosphotransferase activity, carboxyl group as acceptor;GO:0016616//oxidoreductase activity, acting on the CH-OH group of donors, NAD or NADP as acceptor;GO:0031406//carboxylic acid binding;GO:0032559//adenyl ribonucleotide binding	GO:0000097//sulfur amino acid biosynthetic process;GO:0006549//isoleucine metabolic process;GO:0006796//phosphate metabolic process;GO:0006566//threonine metabolic process	gi|224145045|ref|XP_002325506.1|/3.21502e-102/predicted protein [Populus trichocarpa]
cksp43523	1463	349	837	42.812	110.672	1.37021	Up	0	0	GO:0043231//intracellular membrane-bounded organelle	GO:0005515//protein binding;GO:0004674//protein serine/threonine kinase activity;GO:0032559//adenyl ribonucleotide binding	GO:0006464//protein modification process;GO:0009628//response to abiotic stimulus;GO:0023052//signaling	gi|224124760|ref|XP_002319415.1|/4.76484e-164/predicted protein [Populus trichocarpa]
cksp6503	934	38	91	7.30165	18.8474	1.36807	Up	2.8e-07	8.34e-06	GO:0005618//cell wall	-	-	gi|31074969|gb|AAP42136.1|/3.06599e-117/erg-1 [Solanum tuberosum]
cksp44403	309	69	165	40.0751	103.296	1.36601	Up	4.43e-12	2.45e-10	-	-	-	-
cksp27425	697	67	160	17.2515	44.4064	1.36405	Up	9.79e-12	5.16e-10	GO:0044464//cell part	GO:0008375//acetylglucosaminyltransferase activity	GO:0006486//protein amino acid glycosylation	gi|224102421|ref|XP_002312671.1|/4.82358e-57/predicted protein [Populus trichocarpa]
cksp21451	242	73	174	54.1367	139.089	1.36133	Up	1.2e-12	7.26e-11	-	GO:0004702//receptor signaling protein serine/threonine kinase activity;GO:0032559//adenyl ribonucleotide binding	GO:0006464//protein modification process	gi|195985132|gb|ABY85198.2|/9.20735e-26/mitogen activated protein kinase 1 [Datura metel]
cksp15787	656	34	81	9.30163	23.8858	1.36059	Up	1.41e-06	3.75e-05	GO:0009536//plastid	GO:0045181//glutamate synthase activity, NADH or NADPH as acceptor;GO:0046914//transition metal ion binding;GO:0051536//iron-sulfur cluster binding;GO:0050662//coenzyme binding;GO:0000166//nucleotide binding	GO:0006536//glutamate metabolic process;GO:0040007//growth	gi|255544986|ref|XP_002513554.1|/9.73222e-110/glutamate synthase, putative [Ricinus communis]
cksp39859	447	79	188	31.7179	81.3595	1.35902	Up	7.86e-14	6.44e-12	-	-	-	-
cksp47003	215	29	69	24.2072	62.0824	1.35875	Up	8.83e-06	0.000201617	-	-	-	-
cksp45390	350	193	459	98.9631	253.69	1.3581	Up	8.88e-16	8.94e-14	-	-	-	gi|225424146|ref|XP_002283977.1|/8.55868e-08/PREDICTED: hypothetical protein [Vitis vinifera]
cksp41432	358	48	114	24.0626	61.5999	1.35614	Up	1.1e-08	4.05e-07	GO:0043231//intracellular membrane-bounded organelle	GO:0004713//protein tyrosine kinase activity;GO:0032559//adenyl ribonucleotide binding	GO:0006464//protein modification process	gi|224114471|ref|XP_002332362.1|/1.07007e-18/predicted protein [Populus trichocarpa]
cksp16967	315	197	467	112.238	286.79	1.35343	Up	0	0	-	GO:0004702//receptor signaling protein serine/threonine kinase activity;GO:0032559//adenyl ribonucleotide binding	GO:0010374//stomatal complex development;GO:0010375//stomatal complex patterning;GO:0003006//reproductive developmental process;GO:0051707//response to other organism;GO:0000161//MAPKKK cascade involved in osmosensory signaling pathway;GO:0009755//hormone-mediated signaling pathway;GO:0009700//indole phytoalexin biosynthetic process;GO:0006464//protein modification process;GO:0009743//response to…	gi|5007038|gb|AAD37790.1|AF149424_1/4.48835e-57/MAP kinase [Ipomoea batatas]
cksp16707	256	108	256	75.7126	193.445	1.35332	Up	0	0	-	-	-	-
cksp43478	791	793	1878	179.921	459.28	1.35201	Up	0	0	GO:0016020//membrane;GO:0043231//intracellular membrane-bounded organelle	GO:0046872//metal ion binding	-	gi|14423648|sp|Q9M7R0.1|ALL8_OLEEU/2.39193e-45/RecName: Full=Calcium-binding allergen Ole e 8; AltName: Full=PCA18/PCA23; AltName: Allergen=Ole e 8
cksp47139	295	58	137	35.285	89.8373	1.34826	Up	4.36e-10	1.9e-08	-	GO:0016740//transferase activity	-	gi|13492674|gb|AAK28303.1|AF346431_1/6.03217e-30/phenylpropanoid:glucosyltransferase 1 [Nicotiana tabacum]
cksp44602	692	94	222	24.3784	62.059	1.34803	Up	0	0	GO:0009536//plastid	GO:0003933//GTP cyclohydrolase activity;GO:0046914//transition metal ion binding;GO:0016830//carbon-carbon lyase activity	GO:0006771	gi|298561264|dbj|BAJ09646.1|/5.3914e-117/GTP cyclohydrolase II/3,4-dihydroxy-2-butanone 4-phosphate synthase [Nicotiana benthamiana]
cksp33547	1171	206	486	31.5715	80.2856	1.34652	Up	1.92e-13	1.41e-11	-	-	-	gi|225425597|ref|XP_002263883.1|/1.47565e-101/PREDICTED: hypothetical protein [Vitis vinifera]
cksp27963	473	333	785	126.348	321.045	1.34538	Up	3.62e-13	2.44e-11	-	-	-	gi|24745601|dbj|BAC23030.1|/8.76006e-29/ring H2 zinc finger [Solanum tuberosum]
cksp8766	718	48	113	11.9978	30.4447	1.34342	Up	1.62e-08	5.8e-07	-	-	-	gi|255576086|ref|XP_002528938.1|/8.2309e-31/conserved hypothetical protein [Ricinus communis]
cksp9843	815	181	426	39.8571	101.114	1.34307	Up	5.46e-14	4.66e-12	-	-	-	gi|255537749|ref|XP_002509941.1|/1.09111e-55/hypothetical protein RCOM_1691430 [Ricinus communis]
cksp35590	472	293	689	111.406	282.381	1.34181	Up	4.91e-13	3.22e-11	GO:0016020//membrane	GO:0019787//small conjugating protein ligase activity	GO:0009725//response to hormone stimulus;GO:0009743//response to carbohydrate stimulus;GO:0031669//cellular response to nutrient levels;GO:0032446//protein modification by small protein conjugation	gi|224125338|ref|XP_002319561.1|/3.98999e-18/predicted protein [Populus trichocarpa]
cksp32762	827	80	188	17.3608	43.9755	1.34087	Up	2.16e-13	1.56e-11	GO:0031224//intrinsic to membrane	GO:0042626//ATPase activity, coupled to transmembrane movement of substances;GO:0016628//oxidoreductase activity, acting on the CH-CH group of donors, NAD or NADP as acceptor;GO:0032559//adenyl ribonucleotide binding	GO:0006810//transport;GO:0009207	gi|224110774|ref|XP_002315633.1|/7.66737e-66/multidrug resistance protein ABC transporter family [Populus trichocarpa]
cksp36942	484	61	143	22.6188	57.1543	1.33734	Up	2.35e-10	1.05e-08	-	-	GO:0003006//reproductive developmental process	gi|224123016|ref|XP_002318973.1|/9.29505e-29/predicted protein [Populus trichocarpa]
cksp8632	1530	231	541	27.096	68.4012	1.33594	Up	0	0	GO:0009536//plastid	GO:0004091//carboxylesterase activity	-	gi|225443966|ref|XP_002272780.1|/1.25129e-154/PREDICTED: hypothetical protein [Vitis vinifera]
cksp3648	2241	441	1032	35.3168	89.0832	1.3348	Up	2.04e-14	1.89e-12	-	-	-	gi|89474462|gb|ABD72958.1|/0/GRAS1 [Solanum lycopersicum]
cksp46508	606	74	173	21.9151	55.2245	1.33338	Up	3.47e-12	1.95e-10	GO:0043231//intracellular membrane-bounded organelle	-	-	gi|255585128|ref|XP_002533269.1|/5.24709e-48/conserved hypothetical protein [Ricinus communis]
cksp16173	488	138	322	50.7509	127.642	1.3306	Up	1.13e-13	8.84e-12	-	-	-	-
cksp35228	311	211	491	121.76	305.407	1.32669	Up	2.18e-13	1.56e-11	-	-	-	-
cksp42889	715	56	130	14.0561	35.1719	1.32322	Up	2.09e-09	8.33e-08	GO:0031224//intrinsic to membrane	GO:0042626//ATPase activity, coupled to transmembrane movement of substances;GO:0016628//oxidoreductase activity, acting on the CH-CH group of donors, NAD or NADP as acceptor;GO:0032559//adenyl ribonucleotide binding	GO:0006810//transport;GO:0009207	gi|255547892|ref|XP_002515003.1|/2.1821e-92/multidrug resistance-associated protein 2, 6 (mrp2, 6), abc-transoprter, putative [Ricinus communis]
cksp6224	858	100	232	20.9169	52.3069	1.32233	Up	0	0	GO:0009536//plastid	GO:0046914//transition metal ion binding;GO:0051540;GO:0005515//protein binding	GO:0050896//response to stimulus;GO:0044267//cellular protein metabolic process	gi|225446674|ref|XP_002281976.1|/2.11332e-122/PREDICTED: hypothetical protein [Vitis vinifera]
cksp16347	287	92	213	57.5294	143.567	1.31936	Up	0	0	GO:0043231//intracellular membrane-bounded organelle	GO:0016628//oxidoreductase activity, acting on the CH-CH group of donors, NAD or NADP as acceptor	GO:0008152//metabolic process	gi|45421750|emb|CAF74710.1|/2.09397e-30/MYC transcription factor [Solanum tuberosum]
cksp17901	273	70	162	46.0171	114.792	1.31877	Up	2.48e-11	1.25e-09	GO:0009536//plastid	GO:0030528//transcription regulator activity;GO:0003676//nucleic acid binding;GO:0001071	GO:0042742//defense response to bacterium;GO:0009743//response to carbohydrate stimulus;GO:0006355//regulation of transcription, DNA-dependent;GO:0010260//organ senescence	gi|224075078|ref|XP_002304549.1|/1.02223e-16/predicted protein [Populus trichocarpa]
cksp43842	1153	99	229	15.4096	38.4206	1.31805	Up	0	0	GO:0031410//cytoplasmic vesicle;GO:0043231//intracellular membrane-bounded organelle	GO:0008194//UDP-glycosyltransferase activity	GO:0005975//carbohydrate metabolic process	gi|22331906|ref|NP_191825.2|/2.76344e-161/GATL7 (Galacturonosyltransferase-like 7); polygalacturonate 4-alpha-galacturonosyltransferase/ transferase, transferring glycosyl groups / transferase, transferring hexosyl groups [Arabidopsis thaliana]
cksp45829	318	58	134	32.7329	81.5147	1.31632	Up	1.38e-09	5.62e-08	GO:0031410//cytoplasmic vesicle	-	-	gi|255566213|ref|XP_002524094.1|/7.19124e-31/conserved hypothetical protein [Ricinus communis]
cksp45582	328	137	316	74.9602	186.368	1.31396	Up	1.9e-13	1.4e-11	-	GO:0046872//metal ion binding	-	gi|255556043|ref|XP_002519056.1|/7.39095e-28/rnf5, putative [Ricinus communis]
cksp17708	468	36	83	13.8051	34.3076	1.31332	Up	2.01e-06	5.23e-05	-	GO:0046914//transition metal ion binding;GO:0001071	GO:0006351//transcription, DNA-dependent;GO:0006950//response to stress	gi|225447717|ref|XP_002272924.1|/2.6108e-22/PREDICTED: hypothetical protein [Vitis vinifera]
cksp10678	462	86	198	33.4072	82.9051	1.3113	Up	2e-15	1.97e-13	-	GO:0016709//oxidoreductase activity, acting on paired donors, with incorporation or reduction of molecular oxygen, NADH or NADPH as one donor, and incorporation of one atom of oxygen;GO:0005506//iron ion binding	GO:0006952//defense response;GO:0009687//abscisic acid metabolic process;GO:0009416//response to light stimulus;GO:0003006//reproductive developmental process	gi|224129948|ref|XP_002328843.1|/1.63095e-69/predicted protein [Populus trichocarpa]
cksp38392	263	27	62	18.4244	45.6031	1.30752	Up	4.36e-05	0.000845961	-	-	-	-
cksp40414	245	61	140	44.6836	110.54	1.30675	Up	7.35e-10	3.09e-08	-	-	-	gi|242070915|ref|XP_002450734.1|/5.59417e-07/hypothetical protein SORBIDRAFT_05g016478 [Sorghum bicolor]
cksp17962	514	34	78	11.8713	29.3555	1.30615	Up	4.52e-06	0.000109516	GO:0009536//plastid	GO:0004091//carboxylesterase activity	GO:0044238//primary metabolic process	gi|297847516|ref|XP_002891639.1|/4.53555e-19/lipase class 3 family protein [Arabidopsis lyrata subsp. lyrata]
cksp33928	751	82	188	19.5956	48.4257	1.30524	Up	9.11e-13	5.64e-11	GO:0031224//intrinsic to membrane	GO:0046872//metal ion binding	-	gi|225424813|ref|XP_002271877.1|/4.64764e-112/PREDICTED: hypothetical protein [Vitis vinifera]
cksp36115	463	89	203	34.4979	84.8151	1.29781	Up	9.5e-14	7.62e-12	-	-	-	gi|134842|sp|P14716.1|SPOR2_IPOBA/7.38926e-38/RecName: Full=Sporamin B; AltName: Full=Clone PIM0535; Flags: Precursor
cksp36632	515	126	287	43.9084	107.803	1.29583	Up	3.35e-14	2.99e-12	GO:0043231//intracellular membrane-bounded organelle	GO:0016628//oxidoreductase activity, acting on the CH-CH group of donors, NAD or NADP as acceptor	GO:0008152//metabolic process	gi|296278608|gb|ADH04268.1|/1.43133e-28/MYC1b transcription factor [Nicotiana tabacum]
cksp9123	771	259	589	60.2878	147.781	1.29352	Up	2.22e-14	2.04e-12	GO:0005618//cell wall;GO:0043231//intracellular membrane-bounded organelle;GO:0005576//extracellular region	GO:0046914//transition metal ion binding;GO:0004871//signal transducer activity;GO:0016623	GO:0006950//response to stress;GO:0009755//hormone-mediated signaling pathway	gi|157058854|gb|ABV03161.1|/4.13892e-79/germin-like protein [Chimonanthus praecox]
cksp5984	632	33	75	9.3709	22.9563	1.29263	Up	8.19e-06	0.000188362	GO:0005624//membrane fraction;GO:0016020//membrane;GO:0009536//plastid	GO:0005515//protein binding	GO:0009725//response to hormone stimulus;GO:0009605//response to external stimulus;GO:0016044//cellular membrane organization;GO:0009607//response to biotic stimulus;GO:0033205//cell cycle cytokinesis;GO:0006810//transport	gi|255547273|ref|XP_002514694.1|/1.52348e-56/synaptosomal associated protein, putative [Ricinus communis]
cksp7157	1354	381	865	50.4999	123.582	1.29112	Up	2.16e-13	1.56e-11	-	-	-	gi|256861073|gb|ACV32382.1|/6.35108e-91/JA-induced WRKY protein [Solanum lycopersicum]
cksp17164	562	67	152	21.3955	52.3197	1.29005	Up	2.09e-10	9.46e-09	-	-	-	gi|225432540|ref|XP_002280508.1|/8.88505e-36/PREDICTED: hypothetical protein [Vitis vinifera]
cksp35202	450	359	814	143.175	349.921	1.28925	Up	0	0	-	-	-	gi|145049655|gb|ABP35524.1|/3.63358e-63/AP2/EREBP-type transcription factor [Ipomoea batatas]
cksp40951	269	45	102	30.0223	73.351	1.28878	Up	2.04e-07	6.24e-06	-	-	-	-
cksp6998	543	512	1160	169.221	413.253	1.28812	Up	3.55e-13	2.41e-11	-	GO:0004702//receptor signaling protein serine/threonine kinase activity;GO:0032559//adenyl ribonucleotide binding	GO:0006464//protein modification process	gi|5007038|gb|AAD37790.1|AF149424_1/6.82384e-75/MAP kinase [Ipomoea batatas]
cksp27577	841	193	437	41.1856	100.518	1.28724	Up	8.88e-16	8.96e-14	-	-	-	gi|147858322|emb|CAN81424.1|/1.40032e-54/hypothetical protein VITISV_035944 [Vitis vinifera]
cksp18482	339	57	129	30.1758	73.6119	1.28655	Up	5.25e-09	2.01e-07	-	-	-	-
cksp35389	229	226	510	177.116	430.817	1.28238	Up	0	0	-	GO:0004702//receptor signaling protein serine/threonine kinase activity;GO:0032559//adenyl ribonucleotide binding	GO:0006464//protein modification process	gi|5007038|gb|AAD37790.1|AF149424_1/5.62547e-36/MAP kinase [Ipomoea batatas]
cksp27930	643	43	97	12.0017	29.1823	1.28186	Up	4.55e-07	1.31e-05	-	-	-	gi|223452534|gb|ACM89594.1|/1.85277e-65/disease resistance protein/LRR protein-related protein [Glycine max]
cksp43781	1353	213	480	28.2531	68.628	1.28039	Up	2.16e-13	1.55e-11	GO:0031224//intrinsic to membrane	GO:0016759//cellulose synthase activity;GO:0046914//transition metal ion binding	GO:0045229//external encapsulating structure organization;GO:0009250//glucan biosynthetic process	gi|225450119|ref|XP_002278997.1|/0/PREDICTED: hypothetical protein [Vitis vinifera]
cksp44081	752	56	126	13.3646	32.4124	1.27813	Up	9.42e-09	3.51e-07	-	-	-	gi|225439570|ref|XP_002264939.1|/2.25703e-34/PREDICTED: hypothetical protein [Vitis vinifera]
cksp28583	310	48	108	27.7884	67.3938	1.27813	Up	1.08e-07	3.44e-06	-	-	-	-
cksp37799	204	45	101	39.5883	95.7744	1.27457	Up	2.97e-07	8.83e-06	-	-	-	-
cksp12046	1000	82	184	14.7163	35.5939	1.27422	Up	4.25e-12	2.36e-10	GO:0043231//intracellular membrane-bounded organelle	-	-	gi|147786897|emb|CAN73299.1|/5.82402e-77/hypothetical protein VITISV_005183 [Vitis vinifera]
cksp34586	789	67	150	15.2399	36.7767	1.27094	Up	4.4e-10	1.91e-08	-	GO:0004672//protein kinase activity;GO:0000166//nucleotide binding	GO:0009987//cellular process	gi|223452430|gb|ACM89542.1|/1.47751e-95/S-locus lectin protein kinase family protein [Glycine max]
cksp32928	1097	541	1211	88.5064	213.548	1.27071	Up	0	0	GO:0043231//intracellular membrane-bounded organelle	-	GO:0009628//response to abiotic stimulus	gi|224103219|ref|XP_002312970.1|/4.01772e-106/predicted protein [Populus trichocarpa]
cksp21309	370	30	67	14.5514	35.0293	1.26741	Up	3.34e-05	0.00066599	-	-	-	gi|147845604|emb|CAN78486.1|/1.38109e-13/hypothetical protein VITISV_024015 [Vitis vinifera]
cksp10577	522	48	107	16.5027	39.6526	1.26471	Up	1.57e-07	4.88e-06	-	-	-	gi|224129730|ref|XP_002328788.1|/5.11271e-13/predicted protein [Populus trichocarpa]
cksp21514	217	44	98	36.3896	87.3624	1.26349	Up	5.34e-07	1.51e-05	GO:0044424//intracellular part	GO:0005515//protein binding;GO:0008428//ribonuclease inhibitor activity;GO:0016741//transferase activity, transferring one-carbon groups	GO:0019219;GO:0006730//one-carbon metabolic process;GO:0060699	gi|225463540|ref|XP_002265968.1|/1.04281e-21/PREDICTED: hypothetical protein [Vitis vinifera]
cksp35365	520	756	1677	260.917	623.861	1.25763	Up	7.03e-13	4.42e-11	-	GO:0005488//binding	-	gi|225448453|ref|XP_002269430.1|/2.69219e-38/PREDICTED: hypothetical protein [Vitis vinifera]
cksp39725	325	55	122	30.3713	72.6164	1.25759	Up	2.44e-08	8.54e-07	-	-	-	-
cksp5133	844	211	467	44.8667	107.037	1.25439	Up	2.18e-13	1.56e-11	-	-	-	gi|224108617|ref|XP_002314909.1|/8.07577e-18/predicted protein [Populus trichocarpa]
cksp38111	427	38	84	15.9713	38.0548	1.2526	Up	4.07e-06	9.95e-05	-	-	-	-
cksp17328	301	30	66	17.8871	42.4166	1.24571	Up	4.86e-05	0.000930706	-	-	-	gi|312282123|dbj|BAJ33927.1|/4.04965e-21/unnamed protein product [Thellungiella halophila]
cksp32834	1482	672	1478	81.3777	192.923	1.24532	Up	6.16e-13	3.94e-11	-	-	-	gi|225423945|ref|XP_002279093.1|/2.38412e-86/PREDICTED: hypothetical protein [Vitis vinifera]
cksp33693	682	147	323	38.6827	91.617	1.24393	Up	4.11e-14	3.61e-12	GO:0005618//cell wall	GO:0030234//enzyme regulator activity;GO:0004091//carboxylesterase activity	GO:0071555	gi|226490392|dbj|BAH56489.1|/1.64668e-86/pectin methylesterase 1 [Prunus persica]
cksp18714	348	56	123	28.8797	68.3729	1.24337	Up	2.85e-08	9.87e-07	GO:0031224//intrinsic to membrane	GO:0005275//amine transmembrane transporter activity	-	gi|225438450|ref|XP_002277064.1|/3.80634e-40/PREDICTED: hypothetical protein [Vitis vinifera]
cksp43172	1966	360	789	32.8627	77.6339	1.24024	Up	2.48e-13	1.74e-11	GO:0031410//cytoplasmic vesicle	GO:0004175//endopeptidase activity	GO:0019538//protein metabolic process	gi|255558694|ref|XP_002520371.1|/0/basic 7S globulin 2 precursor small subunit, putative [Ricinus communis]
cksp34252	765	107	234	25.1019	59.1715	1.23711	Up	0	0	GO:0043231//intracellular membrane-bounded organelle;GO:0031410//cytoplasmic vesicle	GO:0004871//signal transducer activity;GO:0030246//carbohydrate binding;GO:0004672//protein kinase activity;GO:0032559//adenyl ribonucleotide binding	GO:0006464//protein modification process;GO:0008037//cell recognition	gi|225447703|ref|XP_002277326.1|/1.40132e-55/PREDICTED: hypothetical protein isoform 3 [Vitis vinifera]
cksp28972	633	44	96	12.4748	29.3377	1.23374	Up	1.12e-06	3.02e-05	-	-	-	-
cksp15976	1152	918	2002	143.013	336.178	1.23308	Up	1.25e-12	7.55e-11	GO:0031224//intrinsic to membrane;GO:0009526//plastid envelope;GO:0031090//organelle membrane;GO:0005740//mitochondrial envelope	GO:0016616//oxidoreductase activity, acting on the CH-OH group of donors, NAD or NADP as acceptor;GO:0000166//nucleotide binding;GO:0048037//cofactor binding	GO:0006732//coenzyme metabolic process;GO:0006720//isoprenoid metabolic process	gi|164604970|dbj|BAF98281.1|/2.75704e-169/hydroxymethylglutaryl-CoA reductase [Hevea brasiliensis]
cksp45491	202	35	76	31.0957	72.7814	1.22685	Up	1.63e-05	0.000351975	-	-	-	-
cksp33573	396	254	551	115.113	269.162	1.22543	Up	2.19e-13	1.56e-11	-	GO:0046872//metal ion binding	-	gi|225447429|ref|XP_002281878.1|/3.59863e-38/PREDICTED: hypothetical protein [Vitis vinifera]
cksp44435	423	132	286	56.0038	130.793	1.22369	Up	1.29e-14	1.22e-12	-	GO:0004175//endopeptidase activity	GO:0019538//protein metabolic process	gi|255583547|ref|XP_002532530.1|/6.1032e-54/Aspartic proteinase nepenthesin-1 precursor, putative [Ricinus communis]
cksp16415	484	80	173	29.6639	69.1447	1.22091	Up	8.35e-11	4.02e-09	-	-	-	-
cksp114	498	69	149	24.8659	57.8782	1.21885	Up	1.78e-09	7.17e-08	-	-	-	-
cksp33946	357	78	168	39.2112	91.033	1.21512	Up	1.83e-10	8.35e-09	-	-	-	gi|255647283|gb|ACU24108.1|/3.53317e-30/unknown [Glycine max]
cksp34269	517	35	75	12.1496	28.0627	1.20774	Up	2.35e-05	0.000487445	-	-	-	gi|255628011|gb|ACU14350.1|/1.12001e-12/unknown [Glycine max]
cksp28338	265	43	92	29.121	67.1583	1.20551	Up	2.86e-06	7.21e-05	-	GO:0016740//transferase activity	-	gi|40036973|gb|AAR37363.1|/1.53532e-28/xyloglucan endo-transglycosylase [Nicotiana attenuata]
cksp41490	818	330	706	72.401	166.959	1.20541	Up	1.83e-13	1.36e-11	GO:0005618//cell wall;GO:0043231//intracellular membrane-bounded organelle;GO:0031410//cytoplasmic vesicle	GO:0004180//carboxypeptidase activity	GO:0019538//protein metabolic process	gi|255558661|ref|XP_002520355.1|/1.84342e-80/serine carboxypeptidase, putative [Ricinus communis]
cksp17788	451	44	94	17.509	40.319	1.20337	Up	2.3e-06	5.93e-05	-	-	-	gi|83630761|gb|ABC26878.1|/2.9194e-12/NRC1 [Solanum lycopersicum]
cksp5306	2068	190	405	16.4887	37.8846	1.20013	Up	1.89e-13	1.4e-11	-	-	-	gi|225452710|ref|XP_002277161.1|/1.09392e-143/PREDICTED: hypothetical protein [Vitis vinifera]
cksp43731	499	213	454	76.6061	176	1.20005	Up	2.16e-13	1.56e-11	-	-	-	-
cksp35470	246	185	394	134.965	309.827	1.19888	Up	0	0	-	-	-	gi|484261|dbj|BAA06278.1|/5.35137e-34/SPF1 protein [Ipomoea batatas]
cksp26407	247	54	115	39.2357	90.0656	1.19881	Up	1.85e-07	5.7e-06	GO:0005667//transcription factor complex;GO:0009536//plastid	GO:0003676//nucleic acid binding;GO:0016564//transcription repressor activity;GO:0001071	GO:0006950//response to stress;GO:0032583//regulation of gene-specific transcription	gi|297738597|emb|CBI27842.3|/5.5378e-31/unnamed protein product [Vitis vinifera]
cksp12441	438	132	281	54.0859	124.105	1.19824	Up	1.29e-14	1.21e-12	-	-	-	gi|296088728|emb|CBI38178.3|/3.78235e-35/unnamed protein product [Vitis vinifera]
cksp16194	472	71	151	26.9961	61.8861	1.19687	Up	2.37e-09	9.39e-08	-	-	-	gi|224074243|ref|XP_002304317.1|/8.98153e-58/predicted protein [Populus trichocarpa]
cksp17132	367	391	831	191.203	438.019	1.19589	Up	1.91e-13	1.4e-11	-	-	-	gi|255543933|ref|XP_002513029.1|/1.16916e-12/protein with unknown function [Ricinus communis]
cksp35762	297	48	102	29.0047	66.4357	1.19567	Up	9.68e-07	2.64e-05	GO:0031090//organelle membrane;GO:0043231//intracellular membrane-bounded organelle;GO:0031224//intrinsic to membrane	GO:0016616//oxidoreductase activity, acting on the CH-OH group of donors, NAD or NADP as acceptor;GO:0048037//cofactor binding;GO:0000166//nucleotide binding	GO:0006720//isoprenoid metabolic process;GO:0006732//coenzyme metabolic process	gi|164604970|dbj|BAF98281.1|/4.7685e-35/hydroxymethylglutaryl-CoA reductase [Hevea brasiliensis]
cksp17779	313	73	155	41.8565	95.7956	1.19451	Up	1.54e-09	6.26e-08	-	-	-	gi|297790502|ref|XP_002863136.1|/3.86597e-08/hypothetical protein ARALYDRAFT_332982 [Arabidopsis lyrata subsp. lyrata]
cksp7376	2102	1037	2201	88.5381	202.556	1.19395	Up	1.63e-12	9.62e-11	GO:0044464//cell part	GO:0016747//transferase activity, transferring acyl groups other than amino-acyl groups	GO:0009314//response to radiation;GO:0006950//response to stress;GO:0006631//fatty acid metabolic process	gi|186920382|gb|ACC95444.1|/0/beta-ketoacyl-CoA synthase [Helianthus annuus]
cksp41107	360	33	70	16.4511	37.6143	1.1931	Up	5.24e-05	0.000996227	-	-	-	-
cksp9656	948	207	439	39.1874	89.5806	1.1928	Up	6.68e-14	5.58e-12	GO:0016020//membrane;GO:0043231//intracellular membrane-bounded organelle	GO:0004721//phosphoprotein phosphatase activity	-	gi|225450661|ref|XP_002282985.1|/6.51244e-123/PREDICTED: hypothetical protein [Vitis vinifera]
cksp35374	451	1128	2392	448.866	1025.99	1.19266	Up	4.34e-12	2.41e-10	-	GO:0043169//cation binding	GO:0006812//cation transport	gi|83283997|gb|ABC01906.1|/1.26634e-15/unknown [Solanum tuberosum]
cksp45034	677	84	178	22.2677	50.8615	1.19162	Up	1.03e-10	4.91e-09	-	-	-	-
cksp9456	303	35	74	20.7305	47.244	1.18838	Up	3.37e-05	0.000672199	GO:0031224//intrinsic to membrane	GO:0016628//oxidoreductase activity, acting on the CH-CH group of donors, NAD or NADP as acceptor;GO:0022857//transmembrane transporter activity	GO:0008152//metabolic process;GO:0071702	gi|225446940|ref|XP_002263849.1|/2.26836e-40/PREDICTED: hypothetical protein [Vitis vinifera]
cksp6679	472	54	114	20.5322	46.7219	1.18621	Up	2.64e-07	7.91e-06	-	-	-	gi|77403671|dbj|BAE46414.1|/9.00239e-50/hypothetical protein [Solanum tuberosum]
cksp36247	393	83	175	37.9027	86.1397	1.18438	Up	1.82e-10	8.32e-09	GO:0031224//intrinsic to membrane	GO:0005275//amine transmembrane transporter activity	-	gi|225438450|ref|XP_002277064.1|/3.37747e-52/PREDICTED: hypothetical protein [Vitis vinifera]
cksp43382	1107	4903	10330	794.874	1805.14	1.18331	Up	1.83e-11	9.39e-10	GO:0009532//plastid stroma;GO:0009526//plastid envelope;GO:0009534//chloroplast thylakoid;GO:0005576//extracellular region	GO:0046914//transition metal ion binding;GO:0016836//hydro-lyase activity	GO:0010035//response to inorganic substance;GO:0010118//stomatal movement;GO:0050832//defense response to fungus	gi|56562177|emb|CAH60891.1|/4.63231e-118/carbonic anhydrase [Solanum lycopersicum]
cksp42538	970	123	259	22.7571	51.6519	1.1825	Up	0	0	GO:0016020//membrane	-	-	gi|224065939|ref|XP_002301986.1|/8.16016e-60/predicted protein [Populus trichocarpa]
cksp18082	389	59	124	27.2199	61.6638	1.17976	Up	8.98e-08	2.89e-06	-	-	-	gi|83283959|gb|ABC01887.1|/2.62582e-12/unknown [Solanum tuberosum]
cksp43618	1273	238	500	33.5531	75.9801	1.17917	Up	5.8e-13	3.73e-11	GO:0043231//intracellular membrane-bounded organelle	GO:0016872//intramolecular lyase activity	-	gi|255567834|ref|XP_002524895.1|/1.984e-147/muconate cycloisomerase, putative [Ricinus communis]
cksp11954	516	90	189	31.3024	70.8549	1.1786	Up	4.06e-11	2e-09	GO:0043231//intracellular membrane-bounded organelle	GO:0008233//peptidase activity	GO:0019538//protein metabolic process;GO:0055085//transmembrane transport;GO:0008219//cell death	gi|255583547|ref|XP_002532530.1|/2.03169e-30/Aspartic proteinase nepenthesin-1 precursor, putative [Ricinus communis]
cksp33680	618	50	105	14.52	32.8669	1.1786	Up	8.95e-07	2.45e-05	GO:0031224//intrinsic to membrane	GO:0046914//transition metal ion binding;GO:0003824//catalytic activity	GO:0006631//fatty acid metabolic process	gi|262036878|dbj|BAI47580.1|/1.22059e-95/beta-carotene hydroxylase [Ipomoea nil]
cksp36939	356	103	216	51.9244	117.371	1.17659	Up	1.75e-12	1.02e-10	-	GO:0001071;GO:0043565//sequence-specific DNA binding	GO:0009267//cellular response to starvation;GO:0009743//response to carbohydrate stimulus;GO:0006355//regulation of transcription, DNA-dependent	gi|254762128|gb|ACT80136.1|/1.21021e-54/transcription factor WRKY [Capsicum annuum]
cksp45347	614	8150	17089	2382.17	5384.02	1.1764	Up	0	0	-	-	-	-
cksp16968	217	42	88	34.7355	78.4478	1.17532	Up	7.27e-06	0.000169185	-	-	-	-
cksp45332	378	63	132	29.9111	67.5523	1.17532	Up	3.79e-08	1.3e-06	-	-	-	gi|255576790|ref|XP_002529282.1|/5.19049e-10/conserved hypothetical protein [Ricinus communis]
cksp17828	369	43	90	20.9135	47.1818	1.1738	Up	5.85e-06	0.000138685	-	GO:0005488//binding;GO:0015036//disulfide oxidoreductase activity	GO:0007165//signal transduction;GO:0010033//response to organic substance;GO:0019725//cellular homeostasis	gi|225462114|ref|XP_002262673.1|/1.98046e-36/PREDICTED: hypothetical protein [Vitis vinifera]
cksp40500	320	76	159	42.6234	96.1181	1.17316	Up	1.64e-09	6.62e-08	-	-	-	gi|45421750|emb|CAF74710.1|/7.45905e-20/MYC transcription factor [Solanum tuberosum]
cksp16755	272	348	728	229.612	517.75	1.17306	Up	0	0	GO:0044424//intracellular part	GO:0046872//metal ion binding;GO:0016765//transferase activity, transferring alkyl or aryl (other than methyl) groups;GO:0032559//adenyl ribonucleotide binding	GO:0044237//cellular metabolic process	gi|145049666|gb|ABP35525.1|/1.79357e-45/S-adenosyl-L-methionine synthetase [Ipomoea batatas]
cksp44157	1062	213	444	35.9948	80.8754	1.16791	Up	2.16e-13	1.56e-11	-	-	-	gi|225455984|ref|XP_002278705.1|/9.92965e-62/PREDICTED: hypothetical protein [Vitis vinifera]
cksp43853	572	101	210	31.6891	71.0201	1.16424	Up	5.44e-12	2.95e-10	GO:0031225//anchored to membrane;GO:0031090//organelle membrane	-	-	gi|255587785|ref|XP_002534396.1|/2.24998e-18/conserved hypothetical protein [Ricinus communis]
cksp27584	809	118	245	26.1769	58.5835	1.1622	Up	0	0	GO:0009521;GO:0031224//intrinsic to membrane;GO:0009534//chloroplast thylakoid	GO:0046906//tetrapyrrole binding;GO:0043169//cation binding	GO:0006464//protein modification process;GO:0006091//generation of precursor metabolites and energy	gi|255557387|ref|XP_002519724.1|/1.52486e-127/chlorophyll A/B binding protein, putative [Ricinus communis]
cksp45194	617	41	85	11.9257	26.6497	1.16005	Up	1.29e-05	0.000283022	GO:0031410//cytoplasmic vesicle	-	-	gi|255561401|ref|XP_002521711.1|/6.73157e-38/Disease resistance response protein, putative [Ricinus communis]
cksp36867	324	55	114	30.465	68.0641	1.15974	Up	4.29e-07	1.24e-05	-	-	-	-
cksp41083	232	42	87	32.4897	72.542	1.15883	Up	1.03e-05	0.000233195	-	GO:0005488//binding;GO:0004672//protein kinase activity	GO:0050896//response to stimulus;GO:0006468//protein amino acid phosphorylation;GO:0044249//cellular biosynthetic process;GO:0050794//regulation of cellular process	gi|290784293|gb|ADD62693.1|/2.54291e-07/mitogen-activated protein kinase kinase [Capsicum annuum]
cksp46150	202	424	878	376.703	840.816	1.15836	Up	0	0	-	GO:0046914//transition metal ion binding;GO:0001071	GO:0006351//transcription, DNA-dependent;GO:0006952//defense response;GO:0009743//response to carbohydrate stimulus	gi|297816922|ref|XP_002876344.1|/1.57015e-33/zinc finger (CCCH-type) family protein [Arabidopsis lyrata subsp. lyrata]
cksp6457	767	71	147	16.613	37.0749	1.15813	Up	9.59e-09	3.57e-07	GO:0044464//cell part	-	-	gi|297824437|ref|XP_002880101.1|/2.63165e-94/hypothetical protein ARALYDRAFT_483550 [Arabidopsis lyrata subsp. lyrata]
cksp16922	597	78	161	23.4479	52.1686	1.15372	Up	2.13e-09	8.48e-08	-	-	-	gi|297738823|emb|CBI28068.3|/8.66104e-19/unnamed protein product [Vitis vinifera]
cksp11020	569	51	105	16.0858	35.6973	1.15003	Up	1.45e-06	3.84e-05	GO:0005618//cell wall	-	GO:0009725//response to hormone stimulus	gi|224084650|ref|XP_002307374.1|/1.73871e-55/predicted protein [Populus trichocarpa]
cksp27971	1091	170	350	27.9646	62.0585	1.15003	Up	2.93e-13	2e-11	-	GO:0016758//transferase activity, transferring hexosyl groups	-	gi|1685005|gb|AAB36653.1|/3.22944e-140/immediate-early salicylate-induced glucosyltransferase [Nicotiana tabacum]
cksp11408	842	86	177	18.3303	40.6649	1.14955	Up	3.82e-10	1.67e-08	-	-	-	gi|225441963|ref|XP_002263215.1|/1.26654e-55/PREDICTED: hypothetical protein [Vitis vinifera]
cksp7716	501	56	115	20.0602	44.4036	1.14634	Up	4.89e-07	1.4e-05	-	GO:0005488//binding;GO:0004672//protein kinase activity	-	gi|224059892|ref|XP_002300009.1|/6.87097e-25/predicted protein [Populus trichocarpa]
cksp37892	442	39	80	15.8353	35.0127	1.14473	Up	2.84e-05	0.000578229	-	GO:0003677//DNA binding	GO:0006351//transcription, DNA-dependent	gi|22651698|gb|AAM48290.1|/7.8571e-12/homeodomain protein Hfi22 [Nicotiana tabacum]
cksp47646	335	40	82	21.4289	47.3508	1.14383	Up	2.28e-05	0.000474609	-	-	-	gi|146772370|gb|ABQ45487.1|/2.68863e-33/unknown [Solanum lycopersicum]
cksp7536	1277	966	1976	135.76	299.333	1.1407	Up	0	0	GO:0044424//intracellular part	GO:0046872//metal ion binding;GO:0016765//transferase activity, transferring alkyl or aryl (other than methyl) groups;GO:0032559//adenyl ribonucleotide binding	GO:0044237//cellular metabolic process	gi|1170939|sp|P43282.1|METK3_SOLLC/0/RecName: Full=S-adenosylmethionine synthase 3; Short=AdoMet synthase 3; AltName: Full=Methionine adenosyltransferase 3; Short=MAT 3
cksp27819	684	73	149	19.1536	42.1394	1.13755	Up	1.24e-08	4.53e-07	GO:0009536//plastid	GO:0045181//glutamate synthase activity, NADH or NADPH as acceptor;GO:0046914//transition metal ion binding;GO:0051536//iron-sulfur cluster binding;GO:0050662//coenzyme binding;GO:0000166//nucleotide binding	GO:0006536//glutamate metabolic process;GO:0040007//growth	gi|224112663|ref|XP_002332732.1|/3.25043e-74/predicted protein [Populus trichocarpa]
cksp36264	695	104	212	26.8555	59.0078	1.13569	Up	1.13e-11	5.89e-10	-	-	-	gi|224100331|ref|XP_002311834.1|/1.76797e-35/predicted protein [Populus trichocarpa]
cksp34936	1635	263	533	28.8684	63.062	1.12728	Up	6.88e-14	5.68e-12	GO:0043234//protein complex;GO:0044444//cytoplasmic part;GO:0016020//membrane	GO:0008443//phosphofructokinase activity;GO:0032559//adenyl ribonucleotide binding	GO:0006796//phosphate metabolic process;GO:0006007//glucose catabolic process	gi|255550894|ref|XP_002516495.1|/0/phosphofructokinase, putative [Ricinus communis]
cksp21875	309	50	101	29.0399	63.2297	1.12256	Up	3.59e-06	8.88e-05	GO:0031224//intrinsic to membrane	GO:0016759//cellulose synthase activity;GO:0046914//transition metal ion binding	GO:0045229//external encapsulating structure organization;GO:0009250//glucan biosynthetic process	gi|297739672|emb|CBI29854.3|/5.41851e-18/unnamed protein product [Vitis vinifera]
cksp42705	660	56	113	15.2275	33.1202	1.12103	Up	9.7e-07	2.65e-05	GO:0043231//intracellular membrane-bounded organelle	GO:0016772//transferase activity, transferring phosphorus-containing groups;GO:0005488//binding;GO:0004871//signal transducer activity	GO:0006796//phosphate metabolic process;GO:0007623//circadian rhythm;GO:0009755//hormone-mediated signaling pathway;GO:0006351//transcription, DNA-dependent;GO:0003006//reproductive developmental process;GO:0010017//red or far-red light signaling pathway	gi|255558348|ref|XP_002520201.1|/5.13043e-50/two-component sensor protein histidine protein kinase, putative [Ricinus communis]
cksp9935	700	57	115	14.6137	31.7803	1.12081	Up	7.8e-07	2.16e-05	-	-	-	gi|255538894|ref|XP_002510512.1|/1.50992e-34/Myosin heavy chain, striated muscle, putative [Ricinus communis]
cksp43134	970	92	185	17.0216	36.8942	1.11603	Up	4.09e-10	1.78e-08	-	-	-	gi|225455996|ref|XP_002276874.1|/6.67543e-62/PREDICTED: hypothetical protein [Vitis vinifera]
cksp28843	235	53	106	40.4755	87.2561	1.10821	Up	2.62e-06	6.63e-05	-	-	-	-
cksp32026	2275	398	796	31.3968	67.6846	1.10821	Up	5.04e-13	3.29e-11	-	-	-	gi|255570484|ref|XP_002526200.1|/8.84175e-134/transcription factor hy5, putative [Ricinus communis]
cksp11218	1219	91	182	13.3974	28.8819	1.10821	Up	7.07e-10	2.98e-08	GO:0031410//cytoplasmic vesicle	GO:0004553//hydrolase activity, hydrolyzing O-glycosyl compounds	GO:0008152//metabolic process	gi|197260357|gb|ACH56716.1|/7.13481e-123/beta-glucosidase 08 [Solanum lycopersicum]
cksp28417	225	49	98	39.0839	84.2561	1.10821	Up	6.28e-06	0.000148045	-	-	-	gi|15144512|gb|AAK84479.1|/5.12355e-13/putative auxin growth promotor protein [Solanum lycopersicum]
cksp5579	710	47	94	11.8802	25.6111	1.10821	Up	9.73e-06	0.00022003	-	-	-	gi|224107791|ref|XP_002314601.1|/1.70411e-81/predicted protein [Populus trichocarpa]
cksp34288	840	49	98	10.4689	22.5686	1.10821	Up	6.28e-06	0.000147962	-	-	-	gi|223452534|gb|ACM89594.1|/1.92831e-80/disease resistance protein/LRR protein-related protein [Glycine max]
cksp4558	2341	1215	2422	93.1449	200.139	1.10345	Up	2.52e-12	1.45e-10	GO:0031410//cytoplasmic vesicle	-	GO:0006810//transport	gi|297735875|emb|CBI18634.3|/0/unnamed protein product [Vitis vinifera]
cksp17526	303	101	201	59.8223	128.325	1.10105	Up	1.15e-10	5.42e-09	GO:0005576//extracellular region;GO:0030312//external encapsulating structure	GO:0016798//hydrolase activity, acting on glycosyl bonds;GO:0016758//transferase activity, transferring hexosyl groups	GO:0044042//glucan metabolic process	gi|187372958|gb|ACD03213.1|/5.05859e-48/xyloglucan endotransglucosylase/hydrolase 3 [Actinidia eriantha]
cksp15281	683	186	370	48.8738	104.795	1.10043	Up	5.24e-13	3.4e-11	GO:0043231//intracellular membrane-bounded organelle	GO:0004713//protein tyrosine kinase activity;GO:0032559//adenyl ribonucleotide binding	GO:0006464//protein modification process	gi|255578162|ref|XP_002529950.1|/1.94968e-79/ATP binding protein, putative [Ricinus communis]
cksp15209	863	69	137	14.349	30.7091	1.09772	Up	1.13e-07	3.58e-06	GO:0043231//intracellular membrane-bounded organelle;GO:0044444//cytoplasmic part;GO:0016020//membrane	-	-	gi|37223342|gb|AAQ90244.1|/8.37217e-135/DEM2 [Solanum lycopersicum]
cksp35406	338	58	115	30.7961	65.8172	1.09572	Up	1.23e-06	3.31e-05	GO:0005576//extracellular region	GO:0016831//carboxy-lyase activity;GO:0000166//nucleotide binding;GO:0048037//cofactor binding	GO:0009225//nucleotide-sugar metabolic process	gi|45935133|gb|AAS79591.1|/8.32893e-35/putative dihydroflavonol reductase [Ipomoea trifida]
cksp34972	556	513	1016	165.587	353.49	1.09408	Up	0	0	GO:0044464//cell part	GO:0030528//transcription regulator activity;GO:0003676//nucleic acid binding;GO:0001071	GO:0000160//two-component signal transduction system (phosphorelay);GO:0006351//transcription, DNA-dependent	gi|57012875|sp|Q9LW49.1|ERF4_NICSY/3.82442e-36/RecName: Full=Ethylene-responsive transcription factor 4; AltName: Full=Ethylene-responsive element-binding factor 3; Short=EREBP-3; AltName: Full=Ethylene-responsive element-binding factor 4 homolog; AltName: Full=NsERF3
cksp5194	1230	254	503	37.0606	79.1081	1.09394	Up	2.19e-13	1.56e-11	GO:0043231//intracellular membrane-bounded organelle	-	GO:0006351//transcription, DNA-dependent	gi|89474476|gb|ABD72965.1|/1.50367e-144/GRAS10 [Solanum lycopersicum]
cksp46522	579	144	285	44.6342	95.2192	1.0931	Up	6.59e-14	5.52e-12	-	-	-	-
cksp43493	1028	126	249	21.9969	46.8559	1.09093	Up	1.09e-12	6.68e-11	-	GO:0046914//transition metal ion binding	-	gi|255587015|ref|XP_002534099.1|/8.32308e-42/ring finger protein, putative [Ricinus communis]
cksp8646	791	155	306	35.1673	74.8347	1.08947	Up	2.97e-13	2.03e-11	GO:0009532//plastid stroma	GO:0015036//disulfide oxidoreductase activity;GO:0030234//enzyme regulator activity	GO:2000026//regulation of multicellular organismal development;GO:0018904;GO:0010496;GO:0019725//cellular homeostasis;GO:0044093;GO:0007154//cell communication	gi|297741266|emb|CBI32397.3|/1.76978e-48/unnamed protein product [Vitis vinifera]
cksp35890	883	101	199	20.5279	43.5964	1.08662	Up	2.23e-10	1e-08	-	-	-	gi|225451747|ref|XP_002280135.1|/8.61752e-42/PREDICTED: hypothetical protein [Vitis vinifera]
cksp32937	846	167	329	35.4267	75.2287	1.08645	Up	1.07e-13	8.52e-12	-	GO:0030528//transcription regulator activity;GO:0005488//binding	GO:0009725//response to hormone stimulus;GO:0050794//regulation of cellular process;GO:0006351//transcription, DNA-dependent;GO:0006950//response to stress	gi|57012880|sp|Q9SXS8.1|ERF3_TOBAC/6.99315e-54/RecName: Full=Ethylene-responsive transcription factor 3; AltName: Full=Ethylene-responsive element-binding factor 3 homolog; AltName: Full=Ethylene-responsive element-binding factor 5; Short=EREBP-5; AltName: Full=NtERF5
cksp45715	448	64	126	25.6381	54.4065	1.08549	Up	4.66e-07	1.34e-05	GO:0044444//cytoplasmic part	GO:0016763//transferase activity, transferring pentosyl groups	GO:0043096//purine base salvage	gi|255628449|gb|ACU14569.1|/2.03516e-18/unknown [Glycine max]
cksp18169	773	90	177	20.8952	44.2947	1.08396	Up	2.36e-09	9.38e-08	GO:0005576//extracellular region	GO:0016831//carboxy-lyase activity;GO:0000166//nucleotide binding;GO:0048037//cofactor binding;GO:0016836//hydro-lyase activity	GO:0009225//nucleotide-sugar metabolic process	gi|45935133|gb|AAS79591.1|/4.978e-133/putative dihydroflavonol reductase [Ipomoea trifida]
cksp4533	1173	318	625	48.6534	103.072	1.08304	Up	8.17e-14	6.67e-12	GO:0016020//membrane	-	-	gi|224063499|ref|XP_002301174.1|/2.43234e-104/predicted protein [Populus trichocarpa]
cksp3647	2074	548	1077	47.4194	100.453	1.08298	Up	7.51e-13	4.72e-11	GO:0031410//cytoplasmic vesicle	GO:0004674//protein serine/threonine kinase activity	-	gi|24421095|dbj|BAC07504.2|/0/receptor-like protein kinase [Nicotiana tabacum]
cksp7610	460	1089	2140	424.868	899.941	1.08281	Up	6.66e-13	4.23e-11	-	-	-	-
cksp3681	3482	513	1008	26.4407	56.0002	1.08267	Up	0	0	-	GO:0046872//metal ion binding	GO:0009267//cellular response to starvation	gi|225455984|ref|XP_002278705.1|/0/PREDICTED: hypothetical protein [Vitis vinifera]
cksp35498	574	198	388	61.9067	130.761	1.07876	Up	0	0	-	-	-	gi|224093413|ref|XP_002309916.1|/6.31139e-29/predicted protein [Populus trichocarpa]
cksp16799	505	170	332	60.4146	127.176	1.07386	Up	2.93e-13	2e-11	-	-	-	gi|297798512|ref|XP_002867140.1|/2.3903e-33/hypothetical protein ARALYDRAFT_913003 [Arabidopsis lyrata subsp. lyrata]
cksp35978	461	466	907	181.413	380.596	1.06898	Up	2.45e-13	1.73e-11	-	-	-	gi|9954112|gb|AAG08959.1|AF122051_1/1.65235e-58/tuber-specific and sucrose-responsive element binding factor [Solanum tuberosum]
cksp33590	1247	141	274	20.2926	42.5052	1.06669	Up	1.65e-13	1.25e-11	-	-	-	gi|255574637|ref|XP_002528228.1|/7.33749e-147/ubiquitin-protein ligase, putative [Ricinus communis]
cksp7030	1492	174	338	20.9298	43.8234	1.06614	Up	5.64e-14	4.78e-12	-	-	-	gi|255539008|ref|XP_002510569.1|/7.85854e-29/conserved hypothetical protein [Ricinus communis]
cksp43514	999	390	757	70.0621	146.585	1.06503	Up	0	0	-	GO:0005488//binding	GO:0009719;GO:0007275//multicellular organismal development;GO:0006950//response to stress	gi|145049632|gb|ABP35523.1|/1.85643e-123/PnFL-2 [Ipomoea batatas]
cksp5285	993	109	211	19.6998	41.1047	1.06112	Up	1.47e-10	6.84e-09	GO:0043231//intracellular membrane-bounded organelle	GO:0016741//transferase activity, transferring one-carbon groups	GO:0006730//one-carbon metabolic process	gi|147779218|emb|CAN65583.1|/4.50754e-122/hypothetical protein VITISV_019793 [Vitis vinifera]
cksp19683	238	46	89	34.6869	72.3388	1.06038	Up	3.3e-05	0.000661703	-	-	-	-
cksp34572	1377	240	464	31.2796	65.1842	1.0593	Up	0	0	-	-	-	gi|255537908|ref|XP_002510019.1|/1.75985e-112/conserved hypothetical protein [Ricinus communis]
cksp33050	642	148	284	41.3724	85.5739	1.0485	Up	8.84e-14	7.16e-12	GO:0043231//intracellular membrane-bounded organelle	-	GO:0009987//cellular process	gi|255566213|ref|XP_002524094.1|/2.01388e-43/conserved hypothetical protein [Ricinus communis]
cksp16329	573	184	353	57.6298	119.173	1.04817	Up	2.3e-13	1.63e-11	GO:0043234//protein complex;GO:0009570//chloroplast stroma;GO:0009534//chloroplast thylakoid	GO:0046906//tetrapyrrole binding	GO:0009639//response to red or far red light;GO:0006091//generation of precursor metabolites and energy	gi|255574383|ref|XP_002528105.1|/1.26204e-101/chlorophyll A/B binding protein, putative [Ricinus communis]
cksp42627	1692	167	320	17.7133	36.5854	1.04643	Up	1.13e-13	8.84e-12	GO:0016020//membrane;GO:0031410//cytoplasmic vesicle;GO:0009536//plastid	GO:0016301//kinase activity;GO:0032559//adenyl ribonucleotide binding	GO:0006464//protein modification process;GO:0007167//enzyme linked receptor protein signaling pathway	gi|255552774|ref|XP_002517430.1|/1.18945e-177/BRASSINOSTEROID INSENSITIVE 1-associated receptor kinase 1 precursor, putative [Ricinus communis]
cksp36841	260	54	103	37.2739	76.6341	1.03982	Up	1.1e-05	0.000245566	-	GO:0005543//phospholipid binding;GO:0046872//metal ion binding	-	gi|225424468|ref|XP_002285166.1|/9.03302e-26/PREDICTED: hypothetical protein [Vitis vinifera]
cksp35329	714	1497	2855	376.277	773.51	1.03962	Up	4.76e-12	2.62e-10	GO:0044424//intracellular part	GO:0046872//metal ion binding;GO:0016765//transferase activity, transferring alkyl or aryl (other than methyl) groups;GO:0032559//adenyl ribonucleotide binding	GO:0044237//cellular metabolic process	gi|145049666|gb|ABP35525.1|/3.56358e-127/S-adenosyl-L-methionine synthetase [Ipomoea batatas]
cksp7454	715	129	246	32.3793	66.556	1.0395	Up	9.94e-12	5.23e-10	-	-	-	gi|225460498|ref|XP_002275027.1|/2.30575e-17/PREDICTED: hypothetical protein [Vitis vinifera]
cksp35685	503	150	286	53.5189	109.991	1.03926	Up	1.59e-13	1.21e-11	-	-	-	gi|134842|sp|P14716.1|SPOR2_IPOBA/6.74695e-36/RecName: Full=Sporamin B; AltName: Full=Clone PIM0535; Flags: Precursor
cksp10348	658	85	162	23.1834	47.6263	1.03867	Up	3.48e-08	1.19e-06	GO:0044444//cytoplasmic part	GO:0016763//transferase activity, transferring pentosyl groups	GO:0043096//purine base salvage	gi|225426973|ref|XP_002268529.1|/3.91005e-66/PREDICTED: hypothetical protein [Vitis vinifera]
cksp7502	652	122	232	33.5812	68.8333	1.03545	Up	4.49e-11	2.2e-09	GO:0043231//intracellular membrane-bounded organelle	-	-	gi|296086242|emb|CBI31683.3|/2.10345e-64/unnamed protein product [Vitis vinifera]
cksp32520	980	783	1488	143.39	293.721	1.0345	Up	0	0	-	-	-	gi|255571188|ref|XP_002526544.1|/5.17679e-38/conserved hypothetical protein [Ricinus communis]
cksp28486	385	48	91	22.3751	45.7234	1.03104	Up	4.08e-05	0.000798993	-	GO:0016616//oxidoreductase activity, acting on the CH-OH group of donors, NAD or NADP as acceptor;GO:0046914//transition metal ion binding	GO:0008152//metabolic process	gi|291165310|gb|ADD81206.1|/1.59264e-22/sinapyl alcohol dehydrogenase-like 3 [Nicotiana tabacum]
cksp35872	274	47	89	30.7845	62.8344	1.02935	Up	5.08e-05	0.000970261	-	-	-	-
cksp35769	646	56	106	15.5575	31.7418	1.02877	Up	9.77e-06	0.00022096	-	GO:0004497//monooxygenase activity;GO:0005506//iron ion binding	-	gi|296082482|emb|CBI21487.3|/3.39781e-67/unnamed protein product [Vitis vinifera]
cksp33511	413	93	176	40.4126	82.4367	1.02848	Up	1.18e-08	4.34e-07	-	GO:0003824//catalytic activity	-	gi|296081178|emb|CBI18204.3|/7.39883e-20/unnamed protein product [Vitis vinifera]
cksp33970	562	133	251	42.4717	86.3964	1.02447	Up	1.11e-11	5.81e-10	GO:0005618//cell wall	GO:0030234//enzyme regulator activity;GO:0004091//carboxylesterase activity	GO:0071555	gi|225444579|ref|XP_002273535.1|/9.4052e-70/PREDICTED: hypothetical protein [Vitis vinifera]
cksp33863	986	140	264	25.4821	51.7947	1.02332	Up	3.35e-12	1.9e-10	-	-	-	gi|224122636|ref|XP_002318887.1|/2.08818e-95/predicted protein [Populus trichocarpa]
cksp45498	466	148	279	56.9981	115.818	1.02288	Up	7.62e-13	4.77e-11	-	-	-	gi|86155943|gb|ABC86709.1|/5.86845e-27/putative WRKY1a transcription factor [Coffea arabica]
cksp27968	649	389	733	107.569	218.483	1.02225	Up	0	0	GO:0043231//intracellular membrane-bounded organelle	-	GO:0009628//response to abiotic stimulus	gi|225427985|ref|XP_002277695.1|/1.87475e-81/PREDICTED: hypothetical protein [Vitis vinifera]
cksp32560	1459	569	1072	69.9908	142.134	1.02201	Up	0	0	-	-	-	gi|37572449|dbj|BAC98494.1|/7.76412e-82/AG-motif binding protein-4 [Nicotiana tabacum]
cksp43200	686	1591	2995	416.227	844.56	1.02083	Up	2.46e-12	1.42e-10	-	GO:0005488//binding	GO:0032502//developmental process;GO:0051707//response to other organism	gi|255559595|ref|XP_002520817.1|/1.98114e-55/conserved hypothetical protein [Ricinus communis]
cksp36157	590	84	158	25.5512	51.804	1.01967	Up	8.12e-08	2.63e-06	-	-	-	-
cksp7087	1000	528	993	94.7585	192.091	1.01946	Up	0	0	-	-	-	gi|147853856|emb|CAN83805.1|/5.5147e-35/hypothetical protein VITISV_015738 [Vitis vinifera]
cksp36029	441	190	357	77.3213	156.599	1.01813	Up	1.9e-13	1.4e-11	-	-	-	-
cksp36297	447	201	377	80.6999	163.152	1.01558	Up	0	0	-	-	-	gi|224112487|ref|XP_002316207.1|/2.11095e-07/predicted protein [Populus trichocarpa]
cksp18845	703	64	120	16.3384	33.0205	1.0151	Up	3.24e-06	8.07e-05	GO:0044444//cytoplasmic part;GO:0043231//intracellular membrane-bounded organelle	GO:0003824//catalytic activity	-	gi|255538900|ref|XP_002510515.1|/3.97809e-91/carboxy-lyase, putative [Ricinus communis]
cksp17387	381	135	253	63.5906	128.456	1.01439	Up	1.36e-11	7.05e-10	-	GO:0046914//transition metal ion binding	-	gi|242038449|ref|XP_002466619.1|/3.91507e-53/hypothetical protein SORBIDRAFT_01g011150 [Sorghum bicolor]
cksp28210	534	63	118	21.1731	42.7463	1.01357	Up	4.02e-06	9.85e-05	GO:0031410//cytoplasmic vesicle	GO:0016462//pyrophosphatase activity;GO:0032559//adenyl ribonucleotide binding	-	gi|255552796|ref|XP_002517441.1|/3.62426e-41/ATP binding protein, putative [Ricinus communis]
cksp43107	1068	63	118	10.5865	21.3732	1.01357	Up	4.02e-06	9.86e-05	GO:0043234//protein complex	GO:0004721//phosphoprotein phosphatase activity;GO:0043169//cation binding	GO:0006464//protein modification process	gi|255637121|gb|ACU18892.1|/3.61858e-120/unknown [Glycine max]
cksp28179	1919	499	926	46.667	93.3456	1.00018	Up	0	0	-	GO:0005506//iron ion binding;GO:0016705//oxidoreductase activity, acting on paired donors, with incorporation or reduction of molecular oxygen	GO:0006631//fatty acid metabolic process	gi|1040729|emb|CAA60621.1|/0/delta-8 sphingolipid desaturase [Helianthus annuus]
cksp47237	386	32	1	14.8781	0.501153	-4.89179	Down	1.32e-08	4.84e-07	-	-	-	-
cksp10130	439	29	1	11.8554	0.44065	-4.74977	Down	8.67e-08	2.8e-06	GO:0009536//plastid	GO:0034062//RNA polymerase activity;GO:0003676//nucleic acid binding;GO:0001071;GO:0000996	GO:0006351//transcription, DNA-dependent	gi|6682869|dbj|BAA88921.1|/3.39201e-52/sigma factor [Nicotiana tabacum]
cksp36801	249	40	2	28.83	1.55378	-4.21372	Down	9.05e-10	3.77e-08	GO:0031224//intrinsic to membrane	-	GO:0006810//transport	gi|224112847|ref|XP_002316308.1|/3.70594e-35/aquaporin, MIP family, TIP subfamily [Populus trichocarpa]
cksp6343	1559	147	8	16.9221	0.992663	-4.09146	Down	2.88e-32	4.19e-30	-	GO:0022857//transmembrane transporter activity	GO:0006810//transport	gi|224108371|ref|XP_002314825.1|/1.32523e-151/predicted protein [Populus trichocarpa]
cksp7537	746	34	2	8.17945	0.51862	-3.97926	Down	3.46e-08	1.19e-06	-	-	-	gi|225461506|ref|XP_002282604.1|/3.72396e-21/PREDICTED: hypothetical protein [Vitis vinifera]
cksp45369	419	30	2	12.8497	0.923366	-3.79868	Down	3.81e-07	1.11e-05	GO:0031224//intrinsic to membrane	-	GO:0015833//peptide transport	gi|147770642|emb|CAN73408.1|/3.15845e-50/hypothetical protein VITISV_024373 [Vitis vinifera]
cksp9816	586	44	3	13.4753	0.990334	-3.76626	Down	6.16e-10	2.62e-08	-	GO:0016829//lyase activity	-	gi|296083129|emb|CBI22765.3|/9.37218e-39/unnamed protein product [Vitis vinifera]
cksp33947	990	147	12	26.6481	2.34479	-3.5065	Down	8.45e-29	1.19e-26	GO:0005576//extracellular region;GO:0030312//external encapsulating structure	GO:0005506//iron ion binding;GO:0003824//catalytic activity;GO:0016209//antioxidant activity	GO:0008152//metabolic process;GO:0006950//response to stress	gi|37783279|gb|AAP42508.1|/1.42311e-168/anionic peroxidase swpb3 [Ipomoea batatas]
cksp44558	499	22	2	7.91237	0.775332	-3.35122	Down	4.22e-05	0.000823391	-	-	-	gi|57472005|gb|AAW51128.1|/2.90018e-07/minus agglutinin [Chlamydomonas incerta]
cksp48670	288	22	2	13.7093	1.34337	-3.35122	Down	4.22e-05	0.000823007	-	-	-	gi|297746360|emb|CBI16416.3|/1.11438e-07/unnamed protein product [Vitis vinifera]
cksp37868	386	30	3	13.9482	1.50346	-3.21372	Down	2.15e-06	5.57e-05	GO:0031410//cytoplasmic vesicle	GO:0016209//antioxidant activity;GO:0005506//iron ion binding;GO:0003824//catalytic activity	GO:0042743//hydrogen peroxide metabolic process;GO:0006950//response to stress	gi|225439625|ref|XP_002266365.1|/1.02754e-37/PREDICTED: hypothetical protein [Vitis vinifera]
cksp43663	927	137	14	26.5231	2.9215	-3.18247	Down	8.02e-25	1.05e-22	GO:0031224//intrinsic to membrane	GO:0046914//transition metal ion binding;GO:0003824//catalytic activity	GO:0006631//fatty acid metabolic process	gi|297734711|emb|CBI16762.3|/8.73918e-133/unnamed protein product [Vitis vinifera]
cksp28503	257	47	5	32.8208	3.76353	-3.12445	Down	3.45e-09	1.34e-07	-	-	-	-
cksp28000	377	28	3	13.3291	1.53935	-3.11418	Down	6.68e-06	0.000156681	-	GO:0070011//peptidase activity, acting on L-amino acid peptides	-	gi|297734875|emb|CBI17109.3|/4.07564e-42/unnamed protein product [Vitis vinifera]
cksp22086	397	27	3	12.2056	1.4618	-3.06172	Down	1.17e-05	0.000261272	GO:0009536//plastid	GO:0016881//acid-amino acid ligase activity	GO:0048878//chemical homeostasis;GO:0000902//cell morphogenesis;GO:0009755//hormone-mediated signaling pathway	gi|224115146|ref|XP_002316954.1|/9.7773e-44/GH3 family protein [Populus trichocarpa]
cksp2100	468	27	3	10.3539	1.24003	-3.06172	Down	1.17e-05	0.000261133	-	-	-	-
cksp45068	829	61	7	13.2056	1.63343	-3.01517	Down	3.1e-11	1.55e-09	-	-	-	gi|297736652|emb|CBI25523.3|/2.806e-30/unnamed protein product [Vitis vinifera]
cksp40966	386	51	6	23.7119	3.00692	-2.97926	Down	1.72e-09	6.94e-08	-	-	-	-
cksp47769	658	33	4	9.00062	1.17596	-2.93619	Down	1.83e-06	4.78e-05	-	-	-	gi|3746069|gb|AAC63844.1|/7.70205e-30/putative non-LTR retroelement reverse transcriptase [Arabidopsis thaliana]
cksp34961	723	98	12	24.3261	3.21071	-2.92154	Down	8.41e-17	8.72e-15	GO:0044464//cell part	GO:0005506//iron ion binding;GO:0003824//catalytic activity;GO:0016209//antioxidant activity	GO:0008152//metabolic process;GO:0006950//response to stress	gi|37783275|gb|AAP42506.1|/2.45007e-123/anionic peroxidase swpb1 [Ipomoea batatas]
cksp42816	1540	122	16	14.2175	2.00982	-2.82253	Down	6.31e-20	7.33e-18	GO:0044424//intracellular part	GO:0017111//nucleoside-triphosphatase activity;GO:0008135//translation factor activity, nucleic acid binding;GO:0032561//guanyl ribonucleotide binding	GO:0006412//translation;GO:0009207	gi|4139170|gb|AAD03711.1|/0/elongation translation factor 1 alpha [Cyanophora paradoxa]
cksp39204	277	38	5	24.62	3.49179	-2.81779	Down	4.93e-07	1.41e-05	-	GO:0016209//antioxidant activity	-	gi|37783275|gb|AAP42506.1|/1.97472e-36/anionic peroxidase swpb1 [Ipomoea batatas]
cksp35254	478	125	17	46.9317	6.87985	-2.77011	Down	5.15e-20	6.01e-18	-	-	-	-
cksp35448	427	123	17	51.6965	7.70157	-2.74684	Down	1.49e-19	1.7e-17	-	-	-	gi|255558894|ref|XP_002520470.1|/5.22693e-13/conserved hypothetical protein [Ricinus communis]
cksp8243	388	57	8	26.365	3.98856	-2.72468	Down	1.13e-09	4.65e-08	GO:0005618//cell wall	GO:0030246//carbohydrate binding;GO:0043167//ion binding;GO:0015925	GO:0044238//primary metabolic process	gi|7939619|gb|AAF70822.1|AF154421_1/1.08544e-66/beta-galactosidase [Solanum lycopersicum]
cksp9918	565	35	5	11.1174	1.7119	-2.69915	Down	2.46e-06	6.28e-05	-	-	-	gi|255554471|ref|XP_002518274.1|/7.15306e-25/conserved hypothetical protein [Ricinus communis]
cksp40422	256	35	5	24.5365	3.77823	-2.69915	Down	2.46e-06	6.28e-05	-	-	-	-
cksp19231	432	28	4	11.6321	1.79116	-2.69915	Down	2.76e-05	0.000564078	GO:0044464//cell part	-	-	gi|5821406|dbj|BAA83809.1|/2.72499e-46/24 kDa vacuolar protein VP24 [Ipomoea batatas]
cksp36739	510	27	4	9.50119	1.51722	-2.64668	Down	4.7e-05	0.000904368	GO:0031224//intrinsic to membrane	GO:0005372//water transmembrane transporter activity	GO:0006810//transport	gi|7263070|gb|AAF44085.1|/1.21808e-64/putative water channel protein [Solanum lycopersicum]
cksp48085	338	27	4	14.3361	2.28929	-2.64668	Down	4.7e-05	0.000903951	-	GO:0004674//protein serine/threonine kinase activity;GO:0032559//adenyl ribonucleotide binding	GO:0006464//protein modification process;GO:0023052//signaling	gi|255572733|ref|XP_002527299.1|/9.18737e-42/CBL-interacting serine/threonine-protein kinase, putative [Ricinus communis]
cksp32573	593	54	8	16.3427	2.60972	-2.64668	Down	5.51e-09	2.11e-07	-	GO:0003824//catalytic activity	-	gi|224107431|ref|XP_002333512.1|/6.90046e-29/predicted protein [Populus trichocarpa]
cksp1785	308	40	6	23.3074	3.76841	-2.62876	Down	6.45e-07	1.81e-05	-	-	-	-
cksp25721	242	32	5	23.7312	3.9968	-2.56986	Down	1.2e-05	0.000266169	GO:0009532//plastid stroma	GO:0051536//iron-sulfur cluster binding;GO:0016462//pyrophosphatase activity;GO:0032559//adenyl ribonucleotide binding	-	gi|224134565|ref|XP_002321854.1|/5.22825e-21/predicted protein [Populus trichocarpa]
cksp16457	404	32	5	14.2152	2.39412	-2.56986	Down	1.2e-05	0.000266311	GO:0031410//cytoplasmic vesicle	-	-	gi|225424448|ref|XP_002281627.1|/1.00663e-32/PREDICTED: hypothetical protein [Vitis vinifera]
cksp965	220	32	5	26.1043	4.39648	-2.56986	Down	1.2e-05	0.000266028	-	-	-	-
cksp10250	782	69	11	15.8353	2.7211	-2.54089	Down	1.04e-10	4.91e-09	GO:0016020//membrane;GO:0009526//plastid envelope	GO:0000166//nucleotide binding;GO:0019829//cation-transporting ATPase activity;GO:0015086//cadmium ion transmembrane transporter activity;GO:0005385//zinc ion transmembrane transporter activity	GO:0042221//response to chemical stimulus;GO:0030003//cellular cation homeostasis;GO:0009207;GO:0070838//divalent metal ion transport;GO:0009416//response to light stimulus	gi|255567899|ref|XP_002524927.1|/1.95078e-100/heavy metal cation transport atpase, putative [Ricinus communis]
cksp36929	1611	242	40	26.959	4.80311	-2.48873	Down	2.07e-33	3.05e-31	GO:0016020//membrane	GO:0016757//transferase activity, transferring glycosyl groups	GO:0009987//cellular process	gi|255576879|ref|XP_002529325.1|/0/transferase, putative [Ricinus communis]
cksp28430	292	36	6	22.126	3.9749	-2.47675	Down	5.15e-06	0.00012335	GO:0031224//intrinsic to membrane;GO:0044459//plasma membrane part;GO:0012505//endomembrane system	GO:0015294//solute:cation symporter activity	GO:0060918//auxin transport;GO:0048588//developmental cell growth;GO:0009606//tropism;GO:0010015//root morphogenesis;GO:0000904//cell morphogenesis involved in differentiation	gi|298286392|dbj|BAJ09455.1|/2.5487e-20/auxin efflux carrier [Solanum lycopersicum]
cksp7549	380	30	5	14.1684	2.54533	-2.47675	Down	3.38e-05	0.000673943	GO:0005618//cell wall	GO:0030246//carbohydrate binding;GO:0043167//ion binding;GO:0015925	GO:0044238//primary metabolic process	gi|1352077|sp|P48980.1|BGAL_SOLLC/5.45037e-63/RecName: Full=Beta-galactosidase; AltName: Full=Acid beta-galactosidase; Short=Lactase; AltName: Full=Exo-(1-->4)-beta-D-galactanase; Flags: Precursor
cksp43518	671	70	12	18.7223	3.45953	-2.43611	Down	2.1e-10	9.46e-09	-	GO:0016709//oxidoreductase activity, acting on paired donors, with incorporation or reduction of molecular oxygen, NADH or NADPH as one donor, and incorporation of one atom of oxygen;GO:0005506//iron ion binding	GO:0008152//metabolic process	gi|85068590|gb|ABC69375.1|/2.62162e-81/CYP82M1v4 [Nicotiana tabacum]
cksp47070	231	52	9	40.3995	7.53683	-2.42231	Down	5.32e-08	1.78e-06	GO:0044464//cell part	GO:0008375//acetylglucosaminyltransferase activity	-	gi|255575457|ref|XP_002528630.1|/1.53682e-28/catalytic, putative [Ricinus communis]
cksp13057	425	40	7	16.891	3.18616	-2.40637	Down	2.19e-06	5.66e-05	GO:0016020//membrane	-	-	gi|225424448|ref|XP_002281627.1|/2.94745e-32/PREDICTED: hypothetical protein [Vitis vinifera]
cksp28585	265	320	57	216.715	41.609	-2.38083	Down	1.46e-41	2.28e-39	-	-	-	-
cksp4765	1883	154	28	14.6776	2.87651	-2.35122	Down	1.72e-20	2.05e-18	-	-	-	gi|224123984|ref|XP_002330258.1|/3.64281e-106/predicted protein [Populus trichocarpa]
cksp28892	200	191	35	171.391	33.8529	-2.33994	Down	6.23e-25	8.21e-23	-	-	-	-
cksp35474	312	120	22	69.0257	13.6404	-2.33925	Down	3.48e-16	3.58e-14	-	-	-	-
cksp37132	545	54	10	17.782	3.54945	-2.32475	Down	6.17e-08	2.05e-06	GO:0009536//plastid	GO:0016620//oxidoreductase activity, acting on the aldehyde or oxo group of donors, NAD or NADP as acceptor;GO:0016616//oxidoreductase activity, acting on the CH-OH group of donors, NAD or NADP as acceptor;GO:0000166//nucleotide binding	GO:0009314//response to radiation;GO:0006779//porphyrin biosynthetic process;GO:0006950//response to stress	gi|255537860|ref|XP_002509995.1|/1.20452e-71/Glutamyl-tRNA reductase 1, chloroplast precursor, putative [Ricinus communis]
cksp45403	361	102	19	50.7081	10.1813	-2.31629	Down	8.2e-14	6.67e-12	-	-	-	-
cksp13565	527	32	6	10.8974	2.20241	-2.30683	Down	3.89e-05	0.000764198	-	-	GO:0006325//chromatin organization;GO:0009409//response to cold;GO:0009908//flower development;GO:0006479//protein amino acid methylation	gi|225445306|ref|XP_002281346.1|/1.13207e-31/PREDICTED: hypothetical protein [Vitis vinifera]
cksp21056	554	37	7	11.9861	2.44425	-2.29389	Down	9.83e-06	0.000222013	GO:0043231//intracellular membrane-bounded organelle	-	GO:0033036	gi|297745695|emb|CBI40980.3|/1.06042e-86/unnamed protein product [Vitis vinifera]
cksp5008	1242	175	34	25.2872	5.2956	-2.25554	Down	4.91e-22	6.18e-20	-	GO:0046872//metal ion binding;GO:0016160//amylase activity	GO:0044238//primary metabolic process	gi|224065715|ref|XP_002301935.1|/0/predicted protein [Populus trichocarpa]
cksp46126	311	132	26	76.1724	16.1723	-2.23575	Down	8.38e-17	8.71e-15	-	GO:0004871//signal transducer activity;GO:0004518//nuclease activity	GO:0032502//developmental process;GO:0009719;GO:0006950//response to stress	gi|71081904|gb|AAZ23261.1|/4.69806e-38/senescence-associated protein [Nicotiana tabacum]
cksp29626	411	45	9	19.6497	4.23603	-2.21372	Down	1.7e-06	4.46e-05	-	-	-	gi|147834060|emb|CAN77200.1|/4.21717e-15/hypothetical protein VITISV_009267 [Vitis vinifera]
cksp32626	535	1275	255	427.701	92.2029	-2.21372	Down	3.9e-147	7.55e-145	-	-	-	gi|13359451|dbj|BAB33421.1|/4.95736e-12/putative senescence-associated protein [Pisum sativum]
cksp19366	412	35	7	15.246	3.28669	-2.21372	Down	2.62e-05	0.000538933	GO:0031224//intrinsic to membrane	GO:0015291//secondary active transmembrane transporter activity;GO:0015103//inorganic anion transmembrane transporter activity	GO:0015698//inorganic anion transport	gi|255576152|ref|XP_002528970.1|/1.12832e-60/sulfate transporter, putative [Ricinus communis]
cksp28421	510	40	8	14.0758	3.03443	-2.21372	Down	6.66e-06	0.00015631	GO:0016021//integral to membrane	GO:0015154;GO:0005351//sugar:hydrogen symporter activity	GO:0015766	gi|302747290|gb|ADL63120.1|/1.17981e-59/sucrose transporter 2x [Ipomoea batatas]
cksp6627	1972	5534	1115	503.636	109.377	-2.20307	Down	0	0	-	GO:0004175//endopeptidase activity	GO:0019538//protein metabolic process	gi|7739789|gb|AAF69014.1|AF260827_1/0/cysteine protease [Ipomoea batatas]
cksp7768	1022	59	12	10.3606	2.27137	-2.18947	Down	4.72e-08	1.59e-06	GO:0009536//plastid	GO:0034062//RNA polymerase activity;GO:0003676//nucleic acid binding;GO:0001071;GO:0000996	GO:0006351//transcription, DNA-dependent	gi|6682869|dbj|BAA88921.1|/1.42904e-102/sigma factor [Nicotiana tabacum]
cksp20356	395	49	10	22.263	4.89735	-2.18457	Down	7.07e-07	1.98e-05	GO:0031410//cytoplasmic vesicle	GO:0004175//endopeptidase activity;GO:0005515//protein binding;GO:0016628//oxidoreductase activity, acting on the CH-CH group of donors, NAD or NADP as acceptor	GO:0019538//protein metabolic process;GO:0044092	gi|297740588|emb|CBI30770.3|/2.66011e-57/unnamed protein product [Vitis vinifera]
cksp48560	268	205	42	137.279	30.316	-2.17895	Down	1.47e-24	1.92e-22	-	-	-	-
cksp14914	681	34	7	8.96017	1.98842	-2.1719	Down	4.26e-05	0.00082974	-	GO:0004672//protein kinase activity;GO:0032559//adenyl ribonucleotide binding	GO:0006464//protein modification process	gi|57168303|gb|AAW38935.1|/4.91223e-115/AvrPto-dependent Pto-interacting protein 3 [Solanum lycopersicum]
cksp30467	227	58	12	45.855	10.2262	-2.16481	Down	7.61e-08	2.48e-06	GO:0043231//intracellular membrane-bounded organelle;GO:0031410//cytoplasmic vesicle	GO:0046914//transition metal ion binding;GO:0048037//cofactor binding;GO:0016641//oxidoreductase activity, acting on the CH-NH2 group of donors, oxygen as acceptor	GO:0006807//nitrogen compound metabolic process	gi|224124968|ref|XP_002329858.1|/2.36348e-34/predicted protein [Populus trichocarpa]
cksp42619	859	483	100	100.911	22.5198	-2.16382	Down	2.79e-55	4.66e-53	-	-	-	gi|238014838|gb|ACR38454.1|/1.46637e-22/unknown [Zea mays]
cksp32405	951	133	28	25.0989	5.69555	-2.13972	Down	4.22e-16	4.3e-14	-	-	-	-
cksp47255	360	38	8	18.9437	4.29878	-2.13972	Down	1.75e-05	0.000373538	GO:0043231//intracellular membrane-bounded organelle	-	GO:0001906//cell killing;GO:0006952//defense response	gi|15419836|gb|AAK97184.1|/5.60168e-52/thaumatin-like protein [Capsicum annuum]
cksp17639	423	95	20	40.3058	9.14635	-2.13972	Down	6.91e-12	3.71e-10	-	-	-	gi|77176829|gb|ABA64520.1|/9.26163e-10/sucrose-phosphate synthase isoform C [Nicotiana tabacum]
cksp13069	800	85	18	19.0684	4.35252	-2.13126	Down	9.98e-11	4.75e-09	GO:0043231//intracellular membrane-bounded organelle	-	-	gi|224141045|ref|XP_002323885.1|/2.54309e-135/predicted protein [Populus trichocarpa]
cksp40342	225	1237	265	986.669	227.835	-2.11457	Down	6.41e-135	1.23e-132	-	-	-	gi|147791048|emb|CAN65763.1|/4.20106e-07/hypothetical protein VITISV_001840 [Vitis vinifera]
cksp41019	465	56	12	21.6132	4.99213	-2.11418	Down	1.96e-07	6.01e-06	-	-	-	-
cksp33182	599	111	24	33.2568	7.75073	-2.10125	Down	2.18e-13	1.56e-11	-	-	-	gi|242065580|ref|XP_002454079.1|/3.41376e-07/hypothetical protein SORBIDRAFT_04g024260 [Sorghum bicolor]
cksp40893	210	653	142	558.056	130.806	-2.09298	Down	3.74e-71	6.66e-69	-	-	-	-
cksp5695	917	100	22	19.5711	4.641	-2.07622	Down	4.96e-12	2.72e-10	-	-	-	gi|224115344|ref|XP_002332173.1|/3.0038e-77/predicted protein [Populus trichocarpa]
cksp28648	246	144	32	105.054	25.1636	-2.06172	Down	1.38e-16	1.42e-14	-	-	-	gi|255081504|ref|XP_002507974.1|/1.72948e-16/predicted protein [Micromonas sp. RCC299]
cksp27870	336	36	8	19.2286	4.60584	-2.06172	Down	4.5e-05	0.000871317	-	-	-	gi|224072717|ref|XP_002303847.1|/9.94177e-12/predicted protein [Populus trichocarpa]
cksp18399	268	36	8	24.1075	5.77448	-2.06172	Down	4.5e-05	0.000870913	-	-	-	-
cksp41086	529	36	8	12.2132	2.92545	-2.06172	Down	4.5e-05	0.00087051	-	-	-	-
cksp5190	853	57	13	11.9925	2.94817	-2.02424	Down	3.29e-07	9.69e-06	GO:0031224//intrinsic to membrane;GO:0043231//intracellular membrane-bounded organelle	GO:0004558//alpha-glucosidase activity	GO:0044238//primary metabolic process	gi|14699987|gb|AAK71504.1|/7.33969e-160/soluble acid invertase FRUCT2 [Ipomoea batatas]
cksp8503	410	39	9	17.0712	4.24636	-2.00727	Down	2.92e-05	0.000592661	-	GO:0047364//desulfoglucosinolate sulfotransferase activity	GO:0019758	gi|224120802|ref|XP_002330955.1|/3.81427e-16/predicted protein [Populus trichocarpa]
cksp30414	255	39	9	27.4479	6.82748	-2.00727	Down	2.92e-05	0.000592949	-	-	-	-
cksp27457	748	65	15	15.5954	3.87925	-2.00727	Down	5.64e-08	1.88e-06	-	-	-	gi|225423955|ref|XP_002282387.1|/2.17309e-37/PREDICTED: hypothetical protein [Vitis vinifera]
cksp34001	868	56	13	11.5785	2.89722	-1.99871	Down	5.21e-07	1.48e-05	-	-	-	gi|297737875|emb|CBI27076.3|/2.69644e-55/unnamed protein product [Vitis vinifera]
cksp14319	605	51	12	15.1286	3.83693	-1.97926	Down	2e-06	5.2e-05	-	-	-	-
cksp43183	522	123	29	42.2882	10.747	-1.97633	Down	1.11e-13	8.71e-12	GO:0031090//organelle membrane	-	-	gi|255536871|ref|XP_002509502.1|/2.20235e-40/conserved hypothetical protein [Ricinus communis]
cksp19844	405	38	9	16.8389	4.29878	-1.96979	Down	4.63e-05	0.000892825	GO:0016020//membrane	GO:0015197//peptide transporter activity	GO:0006810//transport	gi|255569839|ref|XP_002525883.1|/5.12214e-61/oligopeptide transporter, putative [Ricinus communis]
cksp45574	229	46	11	36.0501	9.29213	-1.95592	Down	7.69e-06	0.000177863	GO:0043231//intracellular membrane-bounded organelle	GO:0003676//nucleic acid binding;GO:0005515//protein binding	GO:0006952//defense response	gi|225459415|ref|XP_002285820.1|/9.05158e-13/PREDICTED: hypothetical protein [Vitis vinifera]
cksp6714	1152	1333	319	207.664	53.5669	-1.95484	Down	2.44e-131	4.66e-129	-	GO:0016811//hydrolase activity, acting on carbon-nitrogen (but not peptide) bonds, in linear amides	GO:0009057//macromolecule catabolic process	gi|29420787|dbj|BAC66615.1|/9.79104e-159/L-asparaginase [Glycine max]
cksp11207	494	54	13	19.6178	5.09066	-1.94624	Down	1.29e-06	3.46e-05	-	GO:0046914//transition metal ion binding	-	gi|255568472|ref|XP_002525210.1|/2.34783e-30/zinc finger protein, putative [Ricinus communis]
cksp29111	211	83	20	70.596	18.336	-1.9449	Down	1.72e-09	6.95e-08	-	-	-	gi|270383722|dbj|BAI53119.1|/1.7708e-11/ribulose-1,5-bisphosphate carboxylase/oxygenase small subunit [Eucalyptus globulus]
cksp36878	500	58	14	20.8182	5.41647	-1.94242	Down	5.32e-07	1.51e-05	GO:0016020//membrane	GO:0046914//transition metal ion binding;GO:0003824//catalytic activity	GO:0008152//metabolic process;GO:0006950//response to stress	gi|224813796|gb|ACN65116.1|/1.19331e-77/2-alkenal reductase [Artemisia annua]
cksp40402	294	58	14	35.405	9.21168	-1.94242	Down	5.32e-07	1.51e-05	-	GO:0035251//UDP-glucosyltransferase activity	GO:0008152//metabolic process	gi|77176831|gb|ABA64521.1|/1.81203e-34/sucrose-phosphate synthase isoform B [Nicotiana tabacum]
cksp12553	978	62	15	11.3772	2.96695	-1.9391	Down	2.2e-07	6.67e-06	-	-	-	gi|5821406|dbj|BAA83809.1|/2.67583e-127/24 kDa vacuolar protein VP24 [Ipomoea batatas]
cksp29159	233	74	18	56.9981	14.9443	-1.93132	Down	1.56e-08	5.62e-07	-	-	-	-
cksp37534	548	45	11	14.7372	3.88302	-1.92421	Down	1.21e-05	0.000267482	-	GO:0008238//exopeptidase activity	GO:0019538//protein metabolic process	gi|297734875|emb|CBI17109.3|/1.07096e-67/unnamed protein product [Vitis vinifera]
cksp11407	479	45	11	16.8601	4.44237	-1.92421	Down	1.21e-05	0.00026734	-	-	-	gi|225456888|ref|XP_002277413.1|/2.25672e-19/PREDICTED: hypothetical protein [Vitis vinifera]
cksp38458	299	53	13	31.8118	8.41066	-1.91927	Down	2.03e-06	5.27e-05	GO:0031090//organelle membrane;GO:0043231//intracellular membrane-bounded organelle	-	-	gi|312282435|dbj|BAJ34083.1|/8.69777e-32/unnamed protein product [Thellungiella halophila]
cksp28625	247	362	89	263.024	69.7029	-1.9159	Down	5.58e-36	8.47e-34	-	-	-	gi|255081504|ref|XP_002507974.1|/1.56788e-09/predicted protein [Micromonas sp. RCC299]
cksp36882	524	165	41	56.5115	15.136	-1.90056	Down	4.76e-17	4.97e-15	GO:0043231//intracellular membrane-bounded organelle	-	-	gi|255536871|ref|XP_002509502.1|/9.0694e-50/conserved hypothetical protein [Ricinus communis]
cksp28174	403	44	11	19.5944	5.28014	-1.89179	Down	1.89e-05	0.000402506	GO:0043231//intracellular membrane-bounded organelle	GO:0005515//protein binding	GO:0009755//hormone-mediated signaling pathway	gi|255546413|ref|XP_002514266.1|/7.21397e-31/Auxin-responsive protein IAA27, putative [Ricinus communis]
cksp8442	560	212	53	67.941	18.3082	-1.89179	Down	2.28e-21	2.81e-19	GO:0044464//cell part	GO:0015036//disulfide oxidoreductase activity	GO:0019725//cellular homeostasis	gi|156891141|gb|ABU96708.1|/6.28023e-34/glutaredoxin [Solanum tuberosum]
cksp38556	248	64	16	46.314	12.4803	-1.89179	Down	2.21e-07	6.72e-06	GO:0043231//intracellular membrane-bounded organelle	GO:0046914//transition metal ion binding	-	gi|255578868|ref|XP_002530288.1|/1.61499e-22/protein binding protein, putative [Ricinus communis]
cksp44766	763	40	10	9.40848	2.53532	-1.89179	Down	4.65e-05	0.000896608	-	-	-	gi|238014838|gb|ACR38454.1|/6.13512e-27/unknown [Zea mays]
cksp4526	773	119	30	27.6281	7.50758	-1.87972	Down	1.61e-12	9.58e-11	GO:0043231//intracellular membrane-bounded organelle	GO:0003676//nucleic acid binding;GO:0001071	GO:0006351//transcription, DNA-dependent	gi|224137608|ref|XP_002327168.1|/3.30236e-52/AP2/ERF domain-containing transcription factor [Populus trichocarpa]
cksp6573	1044	83	21	14.268	3.89114	-1.87451	Down	4.2e-09	1.62e-07	GO:0008287//protein serine/threonine phosphatase complex	GO:0019888//protein phosphatase regulator activity	GO:0016310//phosphorylation;GO:0023052//signaling	gi|297829520|ref|XP_002882642.1|/4.27153e-118/hypothetical protein ARALYDRAFT_478311 [Arabidopsis lyrata subsp. lyrata]
cksp5295	1980	225	57	20.394	5.56888	-1.87268	Down	2.66e-22	3.36e-20	GO:0044464//cell part	GO:0017111//nucleoside-triphosphatase activity;GO:0015604//phosphonate transmembrane transporter activity;GO:0032559//adenyl ribonucleotide binding	GO:0009207	gi|225448781|ref|XP_002275798.1|/0/PREDICTED: hypothetical protein [Vitis vinifera]
cksp12130	892	67	17	13.4801	3.68674	-1.87042	Down	1.42e-07	4.44e-06	-	-	-	gi|223996425|ref|XP_002287886.1|/1.06871e-15/predicted protein [Thalassiosira pseudonana CCMP1335]
cksp9785	1158	118	30	18.2876	5.01153	-1.86754	Down	2.49e-12	1.44e-10	GO:0019866//organelle inner membrane;GO:0031224//intrinsic to membrane	-	GO:0046907//intracellular transport	gi|225439526|ref|XP_002262844.1|/1.76043e-131/PREDICTED: hypothetical protein [Vitis vinifera]
cksp33403	715	43	11	10.7931	2.97608	-1.85863	Down	2.95e-05	0.000598949	-	-	-	gi|85068668|gb|ABC69414.1|/9.71338e-93/CYP72A57 [Nicotiana tabacum]
cksp9355	627	54	14	15.4565	4.31935	-1.83932	Down	3.14e-06	7.86e-05	-	-	-	-
cksp43248	487	685	178	252.433	70.7048	-1.83602	Down	5.54e-63	9.6e-61	-	-	-	gi|255553909|ref|XP_002517995.1|/8.4461e-14/conserved hypothetical protein [Ricinus communis]
cksp656	373	50	13	24.0572	6.74206	-1.83521	Down	7.66e-06	0.000177423	GO:0043231//intracellular membrane-bounded organelle	GO:0001071;GO:0005515//protein binding	GO:0009755//hormone-mediated signaling pathway;GO:0003006//reproductive developmental process;GO:0009606//tropism	gi|255552971|ref|XP_002517528.1|/2.64518e-49/Auxin-induced protein AUX22, putative [Ricinus communis]
cksp17045	226	42	11	33.3522	9.41548	-1.82468	Down	4.59e-05	0.000885398	GO:0044464//cell part	-	-	gi|296089819|emb|CBI39638.3|/6.93017e-18/unnamed protein product [Vitis vinifera]
cksp48506	317	99	26	56.048	15.8662	-1.82071	Down	2.99e-10	1.32e-08	-	-	-	gi|255572539|ref|XP_002527204.1|/4.24012e-23/conserved hypothetical protein [Ricinus communis]
cksp43623	942	2396	630	456.478	129.374	-1.819	Down	5.13e-213	1.01e-210	-	-	-	-
cksp14948	592	79	21	23.9491	6.86208	-1.80326	Down	2.38e-08	8.35e-07	-	-	-	gi|5821406|dbj|BAA83809.1|/1.44376e-87/24 kDa vacuolar protein VP24 [Ipomoea batatas]
cksp45386	305	60	16	35.305	10.1479	-1.79868	Down	1.27e-06	3.41e-05	-	-	-	gi|224135837|ref|XP_002327316.1|/8.4072e-11/predicted protein [Populus trichocarpa]
cksp5098	1443	145	39	18.0337	5.22825	-1.7863	Down	4.75e-14	4.13e-12	GO:0016020//membrane;GO:0009526//plastid envelope	GO:0000166//nucleotide binding;GO:0019829//cation-transporting ATPase activity;GO:0015086//cadmium ion transmembrane transporter activity;GO:0005385//zinc ion transmembrane transporter activity	GO:0042221//response to chemical stimulus;GO:0030003//cellular cation homeostasis;GO:0009207;GO:0070838//divalent metal ion transport;GO:0009416//response to light stimulus	gi|225438839|ref|XP_002278549.1|/3.67178e-108/PREDICTED: hypothetical protein [Vitis vinifera]
cksp9382	317	89	24	50.3866	14.6457	-1.78256	Down	4.04e-09	1.56e-07	GO:0031224//intrinsic to membrane	-	GO:0006865//amino acid transport	gi|1743412|emb|CAA70969.1|/2.38545e-50/amino acid transporter [Solanum tuberosum]
cksp18052	354	63	17	31.939	9.28974	-1.78161	Down	8.06e-07	2.22e-05	GO:0031410//cytoplasmic vesicle	GO:0046914//transition metal ion binding;GO:0016634	GO:0008152//metabolic process	gi|225424189|ref|XP_002284144.1|/1.6887e-56/PREDICTED: hypothetical protein [Vitis vinifera]
cksp46545	517	74	20	25.6877	7.48337	-1.77932	Down	8.8e-08	2.83e-06	GO:0009570//chloroplast stroma	GO:0005488//binding;GO:0016701//oxidoreductase activity, acting on single donors with incorporation of molecular oxygen	-	gi|164551336|gb|ABY60887.1|/6.88633e-79/carotenoid cleavage dioxygenase 4 [Osmanthus fragrans]
cksp27829	416	66	18	28.4731	8.37023	-1.76626	Down	5.11e-07	1.46e-05	-	GO:0005488//binding	GO:0009987//cellular process	gi|255549349|ref|XP_002515728.1|/4.59935e-33/Nuc-1 negative regulatory protein preg, putative [Ricinus communis]
cksp8842	575	47	13	14.6695	4.37354	-1.74594	Down	2.8e-05	0.000571915	GO:0043231//intracellular membrane-bounded organelle	GO:0004871//signal transducer activity	GO:0009267//cellular response to starvation	gi|225445503|ref|XP_002285199.1|/4.52002e-75/PREDICTED: hypothetical protein isoform 1 [Vitis vinifera]
cksp17187	559	184	51	59.0732	17.6488	-1.74293	Down	6.49e-17	6.76e-15	GO:0031224//intrinsic to membrane	GO:0015171//amino acid transmembrane transporter activity	GO:0006865//amino acid transport	gi|147781993|emb|CAN65437.1|/8.27359e-71/hypothetical protein VITISV_038918 [Vitis vinifera]
cksp33435	645	203	57	56.4834	17.0952	-1.72424	Down	2.95e-18	3.25e-16	GO:0016020//membrane;GO:0009536//plastid	-	GO:0046907//intracellular transport;GO:0006865//amino acid transport	gi|225427213|ref|XP_002280380.1|/2.04708e-88/PREDICTED: similar to mitochondrial carrier protein isoform 1 [Vitis vinifera]
cksp32071	1040	64	18	11.0441	3.34809	-1.72187	Down	1.19e-06	3.21e-05	GO:0044464//cell part	-	-	gi|255552664|ref|XP_002517375.1|/1.08897e-97/Auxin-induced protein 5NG4, putative [Ricinus communis]
cksp7925	854	71	20	14.9205	4.53033	-1.71961	Down	3.12e-07	9.24e-06	GO:0016020//membrane;GO:0009526//plastid envelope	GO:0000166//nucleotide binding;GO:0019829//cation-transporting ATPase activity;GO:0015086//cadmium ion transmembrane transporter activity;GO:0005385//zinc ion transmembrane transporter activity	GO:0042221//response to chemical stimulus;GO:0030003//cellular cation homeostasis;GO:0009207;GO:0070838//divalent metal ion transport;GO:0009416//response to light stimulus	gi|225438839|ref|XP_002278549.1|/1.34343e-52/PREDICTED: hypothetical protein [Vitis vinifera]
cksp3974	860	46	13	9.59939	2.92417	-1.71491	Down	4.28e-05	0.000831849	-	-	-	gi|147820287|emb|CAN71466.1|/3.06467e-12/hypothetical protein VITISV_038987 [Vitis vinifera]
cksp26424	287	53	15	33.142	10.1104	-1.71282	Down	1.1e-05	0.00024699	-	-	-	-
cksp37633	336	66	19	35.2524	10.9389	-1.68826	Down	1.14e-06	3.07e-05	-	GO:0016491//oxidoreductase activity;GO:0005506//iron ion binding	-	gi|296082482|emb|CBI21487.3|/3.06554e-29/unnamed protein product [Vitis vinifera]
cksp32472	650	104	30	28.7147	8.92824	-1.68534	Down	9.31e-10	3.88e-08	GO:0044464//cell part	GO:0016791//phosphatase activity	GO:0006796//phosphate metabolic process;GO:0000302//response to reactive oxygen species	gi|7331193|gb|AAF60315.1|AF236107_1/9.56165e-102/putative purple acid phosphatase precursor [Ipomoea batatas]
cksp7220	429	48	14	20.0802	6.3129	-1.6694	Down	4.07e-05	0.000796508	GO:0043234//protein complex	GO:0008135//translation factor activity, nucleic acid binding;GO:0032561//guanyl ribonucleotide binding	GO:0006412//translation	gi|255560374|ref|XP_002521202.1|/1.21753e-62/translation initiation factor 2b, delta subunit, putative [Ricinus communis]
cksp9352	656	222	65	60.7342	19.1676	-1.66384	Down	6.22e-19	6.97e-17	-	-	-	-
cksp34101	485	51	15	18.8718	5.98284	-1.65733	Down	2.54e-05	0.0005224	-	-	-	gi|117166012|dbj|BAF36314.1|/1.93814e-26/hypothetical protein [Ipomoea trifida]
cksp46180	261	68	20	46.7576	14.8234	-1.65733	Down	1.08e-06	2.93e-05	-	-	-	-
cksp27934	559	71	21	22.7945	7.26717	-1.64922	Down	6.79e-07	1.9e-05	GO:0016020//membrane	GO:0004871//signal transducer activity;GO:0016491//oxidoreductase activity;GO:0004672//protein kinase activity;GO:0000166//nucleotide binding	GO:0008152//metabolic process	gi|297743681|emb|CBI36564.3|/1.94775e-43/unnamed protein product [Vitis vinifera]
cksp20456	441	54	16	21.9755	7.01842	-1.64668	Down	1.59e-05	0.000343345	GO:0044424//intracellular part	GO:0016773//phosphotransferase activity, alcohol group as acceptor;GO:0032559//adenyl ribonucleotide binding	GO:0019321//pentose metabolic process;GO:0010467//gene expression;GO:0006796//phosphate metabolic process	gi|118489668|gb|ABK96635.1|/7.33617e-39/unknown [Populus trichocarpa x Populus deltoides]
cksp32646	1173	337	100	51.5604	16.4915	-1.64454	Down	1.61e-27	2.19e-25	-	-	-	gi|297737137|emb|CBI26338.3|/1.06986e-59/unnamed protein product [Vitis vinifera]
cksp3755	2865	4174	1242	261.464	83.86	-1.64056	Down	0	0	-	GO:0046914//transition metal ion binding;GO:0016702//oxidoreductase activity, acting on single donors with incorporation of molecular oxygen, incorporation of two atoms of oxygen	GO:0006633//fatty acid biosynthetic process	gi|899344|emb|CAA58859.1|/0/lipoxygenase [Nicotiana tabacum]
cksp10822	795	57	17	12.8674	4.13656	-1.63722	Down	9.92e-06	0.000224079	GO:0016021//integral to membrane;GO:0043231//intracellular membrane-bounded organelle	GO:0015144//carbohydrate transmembrane transporter activity	GO:0071702	gi|225462729|ref|XP_002267886.1|/3.66449e-94/PREDICTED: hypothetical protein [Vitis vinifera]
cksp35447	1037	439	131	75.9749	24.4371	-1.63645	Down	3.93e-35	5.9e-33	GO:0016020//membrane	GO:0015197//peptide transporter activity	GO:0006810//transport	gi|255569839|ref|XP_002525883.1|/3.00596e-148/oligopeptide transporter, putative [Ricinus communis]
cksp10087	483	53	16	19.693	6.40812	-1.61971	Down	2.39e-05	0.000494496	-	GO:0003824//catalytic activity	GO:0009064//glutamine family amino acid metabolic process	gi|224065246|ref|XP_002301736.1|/1.57085e-60/predicted protein [Populus trichocarpa]
cksp18850	441	53	16	21.5686	7.01842	-1.61971	Down	2.39e-05	0.000494251	-	-	-	-
cksp44524	525	66	20	22.5615	7.36934	-1.61426	Down	2.43e-06	6.22e-05	-	-	-	gi|5853156|gb|AAD54339.1|AF177760_1/7.26994e-07/metallothionein-like protein [Ipomoea batatas]
cksp36366	525	79	24	27.0055	8.84321	-1.61061	Down	2.52e-07	7.58e-06	-	-	-	gi|255546199|ref|XP_002514159.1|/2.22711e-06/protein arginine n-methyltransferase 1, putative [Ricinus communis]
cksp10187	1000	59	18	10.5885	3.48201	-1.60451	Down	9.3e-06	0.000211362	-	GO:0016846//carbon-sulfur lyase activity	-	gi|296083129|emb|CBI22765.3|/7.28247e-112/unnamed protein product [Vitis vinifera]
cksp45033	863	95	29	19.7559	6.50048	-1.60367	Down	1.67e-08	5.98e-07	GO:0044429//mitochondrial part	GO:0046914//transition metal ion binding;GO:0016639//oxidoreductase activity, acting on the CH-NH2 group of donors, NAD or NADP as acceptor;GO:0032559//adenyl ribonucleotide binding	GO:0009642//response to light intensity;GO:0019752//carboxylic acid metabolic process;GO:0010038//response to metal ion;GO:0019222//regulation of metabolic process;GO:0006970//response to osmotic stress	gi|255568914|ref|XP_002525427.1|/1.12369e-155/glutamate dehydrogenase, putative [Ricinus communis]
cksp14929	928	285	87	55.1164	18.1355	-1.60367	Down	9.8e-23	1.25e-20	GO:0043231//intracellular membrane-bounded organelle	GO:0001071;GO:0043565//sequence-specific DNA binding	GO:0015995//chlorophyll biosynthetic process;GO:0009908//flower development;GO:0023052//signaling;GO:0009657//plastid organization;GO:0032583//regulation of gene-specific transcription	gi|225446455|ref|XP_002275230.1|/6.7694e-93/PREDICTED: hypothetical protein [Vitis vinifera]
cksp43270	646	62	19	17.2244	5.68957	-1.59806	Down	5.81e-06	0.000138177	-	-	-	gi|117970379|dbj|BAF36749.1|/1.82269e-28/telomere binding protein [Solanum lycopersicum]
cksp5606	1051	140	43	23.9061	7.9145	-1.59481	Down	8.1e-12	4.31e-10	-	GO:0016405//CoA-ligase activity;GO:0016703;GO:0032559//adenyl ribonucleotide binding	GO:0006725//cellular aromatic compound metabolic process	gi|212286378|dbj|BAG82851.1|/2.76687e-165/4-coumarate:CoA ligase [Ipomoea batatas]
cksp10126	644	52	16	14.4911	4.80609	-1.59223	Down	3.58e-05	0.000709054	GO:0043231//intracellular membrane-bounded organelle	GO:0003676//nucleic acid binding;GO:0003909//DNA ligase activity;GO:0032559//adenyl ribonucleotide binding	GO:0006266//DNA ligation;GO:0033554//cellular response to stress	gi|224106842|ref|XP_002314303.1|/9.2042e-97/predicted protein [Populus trichocarpa]
cksp9585	563	91	28	29.008	9.62072	-1.59223	Down	3.94e-08	1.35e-06	-	-	-	gi|255567650|ref|XP_002524804.1|/3.863e-31/conserved hypothetical protein [Ricinus communis]
cksp44312	852	91	28	19.1684	6.35735	-1.59223	Down	3.94e-08	1.35e-06	GO:0043231//intracellular membrane-bounded organelle;GO:0031410//cytoplasmic vesicle	GO:0003676//nucleic acid binding;GO:0005506//iron ion binding;GO:0016712//oxidoreductase activity, acting on paired donors, with incorporation or reduction of molecular oxygen, reduced flavin or flavoprotein as one donor, and incorporation of one atom of oxygen	GO:0006259//DNA metabolic process	gi|255541362|ref|XP_002511745.1|/3.95554e-105/cytochrome P450, putative [Ricinus communis]
cksp37310	348	78	24	40.2253	13.341	-1.59223	Down	3.76e-07	1.1e-05	-	-	-	-
cksp11448	726	84	26	20.7648	6.92779	-1.58367	Down	1.48e-07	4.62e-06	-	-	-	gi|225468572|ref|XP_002263132.1|/2.69156e-29/PREDICTED: hypothetical protein [Vitis vinifera]
cksp42883	1089	58	18	9.55838	3.19744	-1.57985	Down	1.39e-05	0.000303133	GO:0005576//extracellular region;GO:0030312//external encapsulating structure	GO:0004553//hydrolase activity, hydrolyzing O-glycosyl compounds;GO:0016758//transferase activity, transferring hexosyl groups	GO:0044042//glucan metabolic process	gi|255556876|ref|XP_002519471.1|/1.44359e-140/Xyloglucan endotransglucosylase/hydrolase protein 14 precursor, putative [Ricinus communis]
cksp7251	435	106	33	43.7321	14.6752	-1.57532	Down	3.9e-09	1.51e-07	GO:0031410//cytoplasmic vesicle	-	-	gi|225428877|ref|XP_002282482.1|/1.69782e-35/PREDICTED: similar to leucine-rich repeat family protein [Vitis vinifera]
cksp45373	772	2006	625	466.335	156.61	-1.57419	Down	4.89e-146	9.41e-144	GO:0031410//cytoplasmic vesicle	-	-	gi|109255207|gb|ABG27026.1|/4.92174e-32/phosophlipid protein [Gymnadenia conopsea]
cksp44360	533	80	25	26.9369	9.07342	-1.56986	Down	3.51e-07	1.03e-05	-	GO:0016491//oxidoreductase activity;GO:0005506//iron ion binding	-	gi|225458448|ref|XP_002282051.1|/1.47143e-42/PREDICTED: hypothetical protein, partial [Vitis vinifera]
cksp35533	203	112	35	99.0162	33.3526	-1.56986	Down	1.55e-09	6.27e-08	-	-	-	gi|255579787|ref|XP_002530731.1|/6.18878e-22/conserved hypothetical protein [Ricinus communis]
cksp37688	273	89	28	58.5075	19.8405	-1.56017	Down	8.67e-08	2.8e-06	-	-	-	gi|224089629|ref|XP_002308787.1|/6.6413e-08/f-box family protein [Populus trichocarpa]
cksp42863	736	54	17	13.1674	4.46816	-1.55922	Down	3.32e-05	0.000663862	GO:0031224//intrinsic to membrane;GO:0031410//cytoplasmic vesicle	GO:0004672//protein kinase activity;GO:0004871//signal transducer activity;GO:0016628//oxidoreductase activity, acting on the CH-CH group of donors, NAD or NADP as acceptor;GO:0032559//adenyl ribonucleotide binding	GO:0007167//enzyme linked receptor protein signaling pathway;GO:0006464//protein modification process	gi|255554367|ref|XP_002518223.1|/1.43512e-94/receptor protein kinase, putative [Ricinus communis]
cksp27940	572	73	23	22.904	7.77839	-1.55805	Down	1.32e-06	3.53e-05	GO:0044464//cell part	GO:0016787//hydrolase activity	GO:0019538//protein metabolic process	gi|5821406|dbj|BAA83809.1|/4.57332e-104/24 kDa vacuolar protein VP24 [Ipomoea batatas]
cksp5906	1398	314	99	40.3094	13.6989	-1.55706	Down	6.43e-24	8.37e-22	-	GO:0070011//peptidase activity, acting on L-amino acid peptides	GO:0019538//protein metabolic process	gi|297739701|emb|CBI29883.3|/0/unnamed protein product [Vitis vinifera]
cksp9792	1006	231	73	41.2096	14.0373	-1.55372	Down	6.08e-18	6.6e-16	GO:0031410//cytoplasmic vesicle	-	-	gi|3482913|gb|AAC33198.1|/1.96193e-80/Similar to MtN21, gi|2598575, Megicago truncatula nodulation induced gene [Arabidopsis thaliana]
cksp31858	917	158	50	30.9223	10.5477	-1.55172	Down	1.05e-12	6.47e-11	-	-	-	gi|76160935|gb|ABA40431.1|/1.92639e-60/unknown [Solanum tuberosum]
cksp33359	996	66	21	11.8924	4.07866	-1.54387	Down	5.02e-06	0.000120482	-	-	-	gi|109289919|gb|AAP45172.2|/4.65766e-42/hypothetical protein SBB1_14t00021 [Solanum bulbocastanum]
cksp6786	1259	1073	342	152.953	52.5483	-1.54137	Down	1.2e-76	2.16e-74	-	-	-	gi|147803378|emb|CAN71047.1|/1.96656e-131/hypothetical protein VITISV_015116 [Vitis vinifera]
cksp33325	1025	254	81	44.4728	15.2869	-1.54063	Down	2.33e-19	2.64e-17	-	GO:0004674//protein serine/threonine kinase activity;GO:0032559//adenyl ribonucleotide binding	GO:0006952//defense response;GO:0006464//protein modification process;GO:0023052//signaling	gi|116265972|gb|ABJ91234.1|/2.35537e-121/CBL-interacting protein kinase 6 [Populus trichocarpa]
cksp5404	569	78	25	24.6018	8.49935	-1.53334	Down	7.68e-07	2.13e-05	-	-	-	gi|225427979|ref|XP_002277462.1|/3.9806e-76/PREDICTED: hypothetical protein [Vitis vinifera]
cksp18435	665	115	37	31.0356	10.7631	-1.52783	Down	1.97e-09	7.9e-08	GO:0031410//cytoplasmic vesicle	GO:0008194//UDP-glycosyltransferase activity	-	gi|125587278|gb|EAZ27942.1|/4.56139e-62/hypothetical protein OsJ_11903 [Oryza sativa Japonica Group]
cksp33118	1546	877	283	101.806	35.4107	-1.52357	Down	6.14e-62	1.05e-59	GO:0044444//cytoplasmic part;GO:0016020//membrane	GO:0005515//protein binding;GO:0016857//racemase and epimerase activity, acting on carbohydrates and derivatives;GO:0048037//cofactor binding	GO:0050896//response to stimulus;GO:0006012//galactose metabolic process;GO:0048229//gametophyte development	gi|33186647|gb|AAP97493.1|/6.23129e-178/UDP-Glc-4-epimerase [Solanum tuberosum]
cksp45548	350	127	41	65.1208	22.6607	-1.52292	Down	3.1e-10	1.36e-08	GO:0043231//intracellular membrane-bounded organelle	GO:0003676//nucleic acid binding;GO:0001071	GO:0006351//transcription, DNA-dependent	gi|224137608|ref|XP_002327168.1|/6.06285e-46/AP2/ERF domain-containing transcription factor [Populus trichocarpa]
cksp33470	659	68	22	18.5186	6.45796	-1.51982	Down	4.63e-06	0.000112109	GO:0043231//intracellular membrane-bounded organelle	GO:0016712//oxidoreductase activity, acting on paired donors, with incorporation or reduction of molecular oxygen, reduced flavin or flavoprotein as one donor, and incorporation of one atom of oxygen;GO:0005506//iron ion binding	GO:0008152//metabolic process	gi|224127426|ref|XP_002320071.1|/1.93604e-73/cytochrome P450 [Populus trichocarpa]
cksp17858	880	136	44	27.7358	9.67226	-1.51982	Down	7.75e-11	3.74e-09	-	-	-	-
cksp43537	1117	71	23	11.4075	3.98321	-1.51798	Down	2.89e-06	7.28e-05	-	GO:0016491//oxidoreductase activity	GO:0008152//metabolic process	gi|225426220|ref|XP_002262981.1|/3.98551e-117/PREDICTED: hypothetical protein [Vitis vinifera]
cksp45463	386	80	26	37.1952	13.03	-1.51328	Down	7.08e-07	1.98e-05	-	-	-	-
cksp36114	335	80	26	42.8578	15.0137	-1.51328	Down	7.08e-07	1.98e-05	GO:0044444//cytoplasmic part	GO:0043169//cation binding;GO:0008171//O-methyltransferase activity	GO:0009699//phenylpropanoid biosynthetic process;GO:0006730//one-carbon metabolic process	gi|2511737|gb|AAB80931.1|/1.73064e-56/caffeoyl-CoA 3-O-methyltransferase 5 [Nicotiana tabacum]
cksp33835	429	89	29	37.232	13.0767	-1.50954	Down	1.74e-07	5.38e-06	-	-	-	-
cksp3615	1909	207	68	19.4603	6.89066	-1.49782	Down	1.85e-15	1.82e-13	-	GO:0016798//hydrolase activity, acting on glycosyl bonds	GO:0005975//carbohydrate metabolic process	gi|56562179|emb|CAH60892.1|/2.51517e-179/1,4-alpha-glucan-maltohydrolase [Solanum lycopersicum]
cksp33069	869	82	27	16.9347	6.01038	-1.49446	Down	6.51e-07	1.83e-05	-	GO:0035251//UDP-glucosyltransferase activity	GO:0005985//sucrose metabolic process;GO:0006073//cellular glucan metabolic process;GO:0048316//seed development	gi|115310620|emb|CAJ32597.1|/1.60526e-117/sucrose synthase [Coffea arabica]
cksp33030	857	215	71	45.0238	16.0264	-1.49024	Down	6.81e-16	6.92e-14	-	GO:0016757//transferase activity, transferring glycosyl groups	-	gi|19743740|gb|AAL92461.1|/5.84931e-64/putative glucosyltransferase [Solanum lycopersicum]
cksp15998	531	251	83	84.8327	30.2372	-1.4883	Down	2.82e-18	3.12e-16	GO:0043231//intracellular membrane-bounded organelle	GO:0046872//metal ion binding	-	gi|255537059|ref|XP_002509596.1|/1.90052e-26/Amine oxidase [copper-containing] precursor, putative [Ricinus communis]
cksp3933	1755	199	66	20.3498	7.27486	-1.48402	Down	9.79e-15	9.36e-13	-	GO:0016709//oxidoreductase activity, acting on paired donors, with incorporation or reduction of molecular oxygen, NADH or NADPH as one donor, and incorporation of one atom of oxygen;GO:0005506//iron ion binding	GO:0008152//metabolic process	gi|225426905|ref|XP_002263860.1|/0/PREDICTED: hypothetical protein [Vitis vinifera]
cksp32893	710	208	69	52.5762	18.7996	-1.48371	Down	2.48e-15	2.43e-13	-	GO:0035251//UDP-glucosyltransferase activity	GO:0005984//disaccharide metabolic process	gi|77176831|gb|ABA64521.1|/7.95271e-63/sucrose-phosphate synthase isoform B [Nicotiana tabacum]
cksp16418	325	277	92	152.961	54.7599	-1.48197	Down	6.72e-20	7.78e-18	-	GO:0043169//cation binding	-	gi|255557945|ref|XP_002520001.1|/8.75094e-21/electron transporter, putative [Ricinus communis]
cksp6813	1057	975	325	165.544	59.4794	-1.47675	Down	1.19e-65	2.08e-63	-	-	-	gi|225427599|ref|XP_002270781.1|/1.60712e-112/PREDICTED: hypothetical protein [Vitis vinifera]
cksp45924	442	57	19	23.1439	8.31552	-1.47675	Down	4.14e-05	0.000808925	GO:0016020//membrane	GO:0005249//voltage-gated potassium channel activity;GO:0005515//protein binding;GO:0000166//nucleotide binding	GO:0009642//response to light intensity;GO:0009987//cellular process;GO:0048511//rhythmic process;GO:0030001//metal ion transport	gi|225444541|ref|XP_002275549.1|/3.90806e-24/PREDICTED: inward rectifying shaker-like K+ channel [Vitis vinifera]
cksp11696	943	288	96	54.8107	19.6933	-1.47675	Down	1.57e-20	1.88e-18	-	GO:0060089//molecular transducer activity	GO:0009314//response to radiation	gi|255578335|ref|XP_002530034.1|/1.65431e-94/signal transducer, putative [Ricinus communis]
cksp8887	1311	333	111	45.5854	16.3787	-1.47675	Down	1.69e-23	2.18e-21	-	-	-	gi|5821406|dbj|BAA83809.1|/0/24 kDa vacuolar protein VP24 [Ipomoea batatas]
cksp8356	999	140	47	25.1505	9.10103	-1.46649	Down	1.28e-10	6.03e-09	-	-	-	gi|224054500|ref|XP_002298291.1|/1.37995e-110/predicted protein [Populus trichocarpa]
cksp35896	446	104	35	41.8488	15.1807	-1.46295	Down	3.32e-08	1.14e-06	-	GO:0001071;GO:0043565//sequence-specific DNA binding	GO:0015995//chlorophyll biosynthetic process;GO:0009908//flower development;GO:0023052//signaling;GO:0009657//plastid organization;GO:0032583//regulation of gene-specific transcription	gi|255553629|ref|XP_002517855.1|/1.24494e-12/DNA binding protein, putative [Ricinus communis]
cksp28094	414	95	32	41.182	14.9523	-1.46165	Down	1.34e-07	4.22e-06	GO:0031012//extracellular matrix	GO:0043167//ion binding;GO:0008422//beta-glucosidase activity	GO:0033554//cellular response to stress;GO:0044238//primary metabolic process	gi|170304|gb|AAA34103.1|/8.10483e-51/PR2 [Nicotiana tabacum]
cksp31831	1913	1210	408	113.515	41.2575	-1.46016	Down	1.01e-79	1.84e-77	GO:0042579//microbody	GO:0005506//iron ion binding;GO:0004601//peroxidase activity	GO:0042743//hydrogen peroxide metabolic process;GO:0006950//response to stress	gi|219560127|gb|ACL27272.1|/0/catalase [Nicotiana benthamiana]
cksp37903	510	77	26	27.096	9.86191	-1.45814	Down	2.22e-06	5.73e-05	-	GO:0008171//O-methyltransferase activity;GO:0043169//cation binding	GO:0006730//one-carbon metabolic process;GO:0009699//phenylpropanoid biosynthetic process	gi|47680455|gb|AAT37172.1|/1.64247e-69/caffeoyl-CoA-O-methyltransferase [Broussonetia papyrifera]
cksp10621	448	74	25	29.6441	10.7949	-1.45739	Down	3.55e-06	8.8e-05	GO:0043231//intracellular membrane-bounded organelle	GO:0003676//nucleic acid binding	-	gi|225428460|ref|XP_002284148.1|/2.83325e-28/PREDICTED: hypothetical protein [Vitis vinifera]
cksp6241	587	59	20	18.0384	6.59098	-1.45251	Down	3.77e-05	0.000743682	-	-	-	-
cksp4373	959	159	54	29.7552	10.8926	-1.44979	Down	1.07e-11	5.64e-10	GO:0043231//intracellular membrane-bounded organelle	GO:0016491//oxidoreductase activity;GO:0004312//fatty acid synthase activity	GO:0008152//metabolic process	gi|224131260|ref|XP_002321040.1|/2.24888e-62/predicted protein [Populus trichocarpa]
cksp43206	428	532	181	223.076	81.8074	-1.44723	Down	1.47e-35	2.22e-33	-	-	-	gi|225427599|ref|XP_002270781.1|/5.36343e-26/PREDICTED: hypothetical protein [Vitis vinifera]
cksp5289	1285	91	31	12.7093	4.66677	-1.44539	Down	3.11e-07	9.22e-06	-	-	-	gi|297738146|emb|CBI27347.3|/1.48641e-49/unnamed protein product [Vitis vinifera]
cksp28118	648	88	30	24.372	8.9558	-1.44433	Down	4.96e-07	1.42e-05	-	-	-	gi|40714037|dbj|BAD06943.1|/7.28084e-86/gibberellin 3-oxidase-like protein [Ipomoea nil]
cksp33418	846	70	24	14.8495	5.48781	-1.43611	Down	8.28e-06	0.000190054	-	-	-	gi|3402282|emb|CAA04449.1|/3.24092e-59/proline-rich protein [Solanum tuberosum]
cksp27750	576	70	24	21.8102	8.06022	-1.43611	Down	8.28e-06	0.000190159	GO:0043231//intracellular membrane-bounded organelle;GO:0000785//chromatin	GO:0003676//nucleic acid binding	GO:0006351//transcription, DNA-dependent;GO:0034728	gi|118485070|gb|ABK94398.1|/2.91536e-21/unknown [Populus trichocarpa]
cksp36249	747	172	59	41.323	15.2788	-1.43541	Down	2.25e-12	1.3e-10	-	GO:0004702//receptor signaling protein serine/threonine kinase activity;GO:0032559//adenyl ribonucleotide binding	GO:0006464//protein modification process	gi|161958652|dbj|BAF95165.1|/1.21494e-112/protein kinase [Ipomoea nil]
cksp36852	275	81	28	52.8611	19.6962	-1.42429	Down	1.83e-06	4.79e-05	-	-	-	-
cksp5461	678	159	55	42.0874	15.6925	-1.42332	Down	2.04e-11	1.04e-09	-	-	-	gi|255538972|ref|XP_002510551.1|/1.38783e-37/conserved hypothetical protein [Ricinus communis]
cksp16632	472	75	26	28.517	10.6559	-1.42017	Down	4.69e-06	0.000113423	-	-	-	gi|224079083|ref|XP_002305742.1|/1.54989e-17/predicted protein [Populus trichocarpa]
cksp10141	538	69	24	23.0171	8.62953	-1.41535	Down	1.2e-05	0.000266294	GO:0044464//cell part	-	GO:0015833//peptide transport	gi|255552447|ref|XP_002517267.1|/8.41343e-54/nitrate transporter, putative [Ricinus communis]
cksp38854	351	86	30	43.9719	16.5338	-1.41117	Down	1.04e-06	2.83e-05	GO:0005789//endoplasmic reticulum membrane	GO:0008375//acetylglucosaminyltransferase activity	-	gi|224109898|ref|XP_002315348.1|/2.22632e-48/predicted protein [Populus trichocarpa]
cksp33759	1172	402	141	61.5577	23.2728	-1.40329	Down	4.21e-26	5.62e-24	GO:0005840//ribosome;GO:0030312//external encapsulating structure;GO:0016020//membrane	GO:0046914//transition metal ion binding;GO:0016211//ammonia ligase activity;GO:0032559//adenyl ribonucleotide binding	GO:0071941;GO:0006541//glutamine metabolic process;GO:0042126//nitrate metabolic process	gi|159138925|gb|ABW89462.1|/5.86731e-175/glutamine synthetase [Gossypium hirsutum]
cksp32444	878	111	39	22.6889	8.59267	-1.40081	Down	3.28e-08	1.13e-06	-	GO:0016703;GO:0016405//CoA-ligase activity;GO:0032559//adenyl ribonucleotide binding	GO:0010208//pollen wall assembly;GO:0006952//defense response;GO:0006725//cellular aromatic compound metabolic process;GO:0009416//response to light stimulus	gi|212286378|dbj|BAG82851.1|/2.50886e-134/4-coumarate:CoA ligase [Ipomoea batatas]
cksp35490	332	352	124	190.278	72.2506	-1.39703	Down	6.63e-23	8.5e-21	-	-	-	gi|255579787|ref|XP_002530731.1|/7.60314e-28/conserved hypothetical protein [Ricinus communis]
cksp5652	1259	122	43	17.3908	6.60695	-1.39626	Down	7.41e-09	2.79e-07	GO:0044436;GO:0009534//chloroplast thylakoid	GO:0070011//peptidase activity, acting on L-amino acid peptides	GO:0019538//protein metabolic process;GO:0007165//signal transduction	gi|19774139|gb|AAL99046.1|AF487528_1/0/D1 protease precursor [Nicotiana plumbaginifolia]
cksp5485	909	68	24	13.4255	5.10746	-1.39429	Down	1.74e-05	0.00037231	-	GO:0004674//protein serine/threonine kinase activity;GO:0032559//adenyl ribonucleotide binding	GO:0006464//protein modification process;GO:0023052//signaling	gi|225439643|ref|XP_002269284.1|/9.44766e-116/PREDICTED: hypothetical protein isoform 2 [Vitis vinifera]
cksp42953	913	107	38	21.0328	8.05139	-1.38533	Down	7.5e-08	2.45e-06	GO:0031224//intrinsic to membrane;GO:0042995//cell projection	GO:0016628//oxidoreductase activity, acting on the CH-CH group of donors, NAD or NADP as acceptor;GO:0005365//myo-inositol transmembrane transporter activity	GO:0015791//polyol transport;GO:0008152//metabolic process	gi|225443924|ref|XP_002278770.1|/1.41295e-127/PREDICTED: hypothetical protein isoform 2 [Vitis vinifera]
cksp19283	432	90	32	37.3889	14.3293	-1.38365	Down	8.49e-07	2.33e-05	-	-	-	-
cksp35846	660	163	58	44.3229	16.9997	-1.38254	Down	3.13e-11	1.56e-09	-	GO:0004091//carboxylesterase activity	GO:0006787	gi|162568914|gb|ABY19383.1|/1.60675e-59/putative chlorophyllase [Nicotiana tabacum]
cksp35634	600	510	182	152.547	58.6784	-1.37835	Down	7.44e-32	1.08e-29	-	GO:0016671//oxidoreductase activity, acting on sulfur group of donors, disulfide as acceptor	GO:0006790//sulfur metabolic process;GO:0019725//cellular homeostasis	gi|307136221|gb|ADN34058.1|/1.016e-43/adenylyl-sulfate reductase [Cucumis melo subsp. melo]
cksp32848	1561	285	102	32.7662	12.6402	-1.37418	Down	2.08e-18	2.31e-16	GO:0016020//membrane	GO:0016757//transferase activity, transferring glycosyl groups	GO:0009987//cellular process	gi|255576879|ref|XP_002529325.1|/2.83314e-178/transferase, putative [Ricinus communis]
cksp35171	483	145	52	53.8772	20.8264	-1.37126	Down	4.93e-10	2.13e-08	-	-	-	gi|225426080|ref|XP_002276430.1|/8.01173e-81/PREDICTED: hypothetical protein [Vitis vinifera]
cksp4404	2630	301	108	20.5397	7.94376	-1.37052	Down	2.76e-19	3.12e-17	GO:0044424//intracellular part	GO:0016773//phosphotransferase activity, alcohol group as acceptor;GO:0032559//adenyl ribonucleotide binding	GO:0019321//pentose metabolic process;GO:0010467//gene expression;GO:0006796//phosphate metabolic process	gi|225429846|ref|XP_002280915.1|/0/PREDICTED: hypothetical protein [Vitis vinifera]
cksp35493	496	78	28	28.2226	10.9203	-1.36984	Down	5.5e-06	0.000131202	GO:0031224//intrinsic to membrane	GO:0015174//basic amino acid transmembrane transporter activity;GO:0015172//acidic amino acid transmembrane transporter activity	GO:0015813//L-glutamate transport;GO:0015809//arginine transport	gi|30685317|ref|NP_193844.2|/1.6457e-55/AAT1 (AMINO ACID TRANSPORTER 1); L-glutamate transmembrane transporter/ L-lysine transmembrane transporter/ arginine transmembrane transporter/ cationic amino acid transmembrane transporter [Arabidopsis thaliana]
cksp43508	1207	295	106	43.8631	16.9886	-1.36844	Down	6.86e-19	7.64e-17	GO:0043231//intracellular membrane-bounded organelle;GO:0016020//membrane	GO:0015101//organic cation transmembrane transporter activity	GO:0010102//lateral root morphogenesis;GO:0009725//response to hormone stimulus;GO:0009628//response to abiotic stimulus;GO:0015696//ammonium transport;GO:0043623//cellular protein complex assembly	gi|22001520|sp|P58905.1|AMT11_SOLLC/4.68008e-159/RecName: Full=Ammonium transporter 1 member 1; AltName: Full=LeAMT1;1
cksp35526	528	64	23	21.7536	8.42659	-1.36823	Down	4.01e-05	0.000787651	GO:0009536//plastid	GO:0016620//oxidoreductase activity, acting on the aldehyde or oxo group of donors, NAD or NADP as acceptor;GO:0016616//oxidoreductase activity, acting on the CH-OH group of donors, NAD or NADP as acceptor;GO:0000166//nucleotide binding	GO:0009314//response to radiation;GO:0006779//porphyrin biosynthetic process	gi|150171033|emb|CAN88916.1|/1.93505e-79/glutamyl tRNA Reductase [Nicotiana tabacum]
cksp6713	1457	328	118	40.4016	15.6668	-1.3667	Down	8.5e-21	1.02e-18	GO:0031410//cytoplasmic vesicle	GO:0015563;GO:0005350//pyrimidine transmembrane transporter activity;GO:0005345//purine transmembrane transporter activity	GO:0015855//pyrimidine transport;GO:0009607//response to biotic stimulus;GO:0006863//purine transport;GO:0042886//amide transport	gi|255542034|ref|XP_002512081.1|/7.89276e-154/Ureide permease, putative [Ricinus communis]
cksp4664	794	75	27	16.9522	6.57811	-1.36572	Down	8.79e-06	0.000200773	GO:0044464//cell part	GO:0015197//peptide transporter activity	GO:0015833//peptide transport;GO:0009628//response to abiotic stimulus	gi|224081897|ref|XP_002306519.1|/1.93409e-111/oligopeptide transporter OPT family [Populus trichocarpa]
cksp17991	275	69	25	45.0299	17.5859	-1.35646	Down	2.25e-05	0.000469475	-	-	-	gi|255636921|gb|ACU18793.1|/2.12655e-22/unknown [Glycine max]
cksp27749	427	69	25	29.0005	11.3258	-1.35646	Down	2.25e-05	0.00046971	-	-	-	-
cksp45030	641	234	85	65.5152	25.6519	-1.35277	Down	4.75e-15	4.62e-13	GO:0044464//cell part	GO:0015932//nucleobase, nucleoside, nucleotide and nucleic acid transmembrane transporter activity	GO:0015931//nucleobase, nucleoside, nucleotide and nucleic acid transport	gi|255556792|ref|XP_002519429.1|/1.12926e-46/Uracil permease, putative [Ricinus communis]
cksp33804	558	99	36	31.8409	12.4803	-1.35122	Down	3.88e-07	1.13e-05	GO:0031410//cytoplasmic vesicle	GO:0005275//amine transmembrane transporter activity	GO:0015833//peptide transport;GO:0051707//response to other organism	gi|224116474|ref|XP_002331906.1|/1.87346e-62/predicted protein [Populus trichocarpa]
cksp8992	1562	159	58	18.2684	7.18299	-1.34669	Down	1.29e-10	6.07e-09	-	GO:0046914//transition metal ion binding	GO:0006790//sulfur metabolic process;GO:0010269//response to selenium ion;GO:0000741//karyogamy;GO:0000302//response to reactive oxygen species	gi|224055825|ref|XP_002298672.1|/0/predicted protein [Populus trichocarpa]
cksp8153	662	104	38	28.1942	11.1041	-1.3443	Down	2.19e-07	6.67e-06	GO:0031224//intrinsic to membrane;GO:0042995//cell projection	GO:0016628//oxidoreductase activity, acting on the CH-CH group of donors, NAD or NADP as acceptor;GO:0005365//myo-inositol transmembrane transporter activity	GO:0015791//polyol transport;GO:0008152//metabolic process	gi|297851452|ref|XP_002893607.1|/1.94147e-97/ATINT2 [Arabidopsis lyrata subsp. lyrata]
cksp7628	744	283	104	68.2649	27.0407	-1.33601	Down	1.39e-17	1.49e-15	GO:0031090//organelle membrane;GO:0043231//intracellular membrane-bounded organelle	-	-	gi|225451469|ref|XP_002270737.1|/3.80927e-58/PREDICTED: hypothetical protein [Vitis vinifera]
cksp7447	621	149	55	43.0605	17.1328	-1.3296	Down	7.25e-10	3.05e-08	GO:0031224//intrinsic to membrane	GO:0004175//endopeptidase activity	-	gi|224127432|ref|XP_002329276.1|/7.57466e-53/predicted protein [Populus trichocarpa]
cksp43205	2182	2132	788	175.354	69.8601	-1.32773	Down	1.16e-120	2.2e-118	GO:0009536//plastid	GO:0070566//adenylyltransferase activity;GO:0032559//adenyl ribonucleotide binding	GO:0005982//starch metabolic process;GO:0005977//glycogen metabolic process	gi|126363759|dbj|BAF47746.1|/0/ADP-glucose pyrophosphorylase beta subunit IbAGPb1A [Ipomoea batatas]
cksp46630	411	81	30	35.3694	14.1201	-1.32475	Down	6.32e-06	0.000148729	GO:0016020//membrane	GO:0035251//UDP-glucosyltransferase activity	-	gi|77176829|gb|ABA64520.1|/2.23096e-24/sucrose-phosphate synthase isoform C [Nicotiana tabacum]
cksp16843	513	140	52	48.9773	19.6085	-1.32064	Down	2.87e-09	1.13e-07	GO:0044421//extracellular region part	GO:0004553//hydrolase activity, hydrolyzing O-glycosyl compounds	GO:0006950//response to stress;GO:0008152//metabolic process	gi|119012|sp|P23547.1|E13G_TOBAC/5.77083e-54/RecName: Full=Glucan endo-1,3-beta-glucosidase, acidic isoform GI9; AltName: Full=(1->3)-beta-glucan endohydrolase; Short=(1->3)-beta-glucanase; AltName: Full=Beta-1,3-endoglucanase; AltName: Full=PR-2B; AltName: Full=PR-36; Flags: Precursor
cksp7039	1440	724	269	90.2319	36.1366	-1.32018	Down	8.49e-42	1.34e-39	GO:0009527//plastid outer membrane	-	GO:0009658//chloroplast organization	gi|297737876|emb|CBI27077.3|/1.86744e-128/unnamed protein product [Vitis vinifera]
cksp32475	1614	755	281	83.9513	33.6791	-1.3177	Down	2.15e-43	3.41e-41	GO:0009527//plastid outer membrane	-	GO:0009658//chloroplast organization	gi|297737876|emb|CBI27077.3|/1.29133e-173/unnamed protein product [Vitis vinifera]
cksp32493	1111	1008	376	162.829	65.4684	-1.31448	Down	3.77e-57	6.33e-55	GO:0031976;GO:0009532//plastid stroma	GO:0016671//oxidoreductase activity, acting on sulfur group of donors, disulfide as acceptor	GO:0006790//sulfur metabolic process;GO:0019725//cellular homeostasis	gi|51457940|gb|AAU03359.1|/3.41756e-145/adenylyl-sulfate reductase [Solanum lycopersicum]
cksp5513	1241	107	40	15.4738	6.23514	-1.31133	Down	2.5e-07	7.51e-06	-	GO:0016491//oxidoreductase activity;GO:0005506//iron ion binding	-	gi|225458454|ref|XP_002282091.1|/3.38497e-144/PREDICTED: hypothetical protein [Vitis vinifera]
cksp44268	473	176	66	66.7784	26.9924	-1.30683	Down	3.83e-11	1.89e-09	GO:0043231//intracellular membrane-bounded organelle;GO:0031410//cytoplasmic vesicle	GO:0046914//transition metal ion binding;GO:0048037//cofactor binding;GO:0016641//oxidoreductase activity, acting on the CH-NH2 group of donors, oxygen as acceptor	GO:0006807//nitrogen compound metabolic process	gi|255537059|ref|XP_002509596.1|/2.31063e-21/Amine oxidase [copper-containing] precursor, putative [Ricinus communis]
cksp27897	1194	112	42	16.8344	6.80461	-1.30683	Down	1.41e-07	4.41e-06	-	-	-	gi|255538926|ref|XP_002510528.1|/1.54354e-21/hypothetical protein RCOM_1597820 [Ricinus communis]
cksp19961	470	85	32	32.4568	13.1707	-1.30118	Down	5.03e-06	0.000120628	-	-	-	-
cksp34040	1021	130	49	22.8508	9.28386	-1.29945	Down	1.6e-08	5.76e-07	-	-	-	gi|225428618|ref|XP_002284765.1|/2.69517e-85/PREDICTED: hypothetical protein [Vitis vinifera]
cksp27688	1184	212	80	32.1343	13.0706	-1.29778	Down	5.19e-13	3.39e-11	GO:0044464//cell part	GO:0016740//transferase activity	-	gi|255575457|ref|XP_002528630.1|/3.25168e-48/catalytic, putative [Ricinus communis]
cksp33877	646	108	41	30.0037	12.2775	-1.28913	Down	3.15e-07	9.31e-06	-	-	-	gi|224131954|ref|XP_002321219.1|/5.82272e-51/predicted protein [Populus trichocarpa]
cksp32333	1378	147	56	19.1449	7.86134	-1.28411	Down	2.58e-09	1.02e-07	-	GO:0016837	-	gi|118484987|gb|ABK94358.1|/0/unknown [Populus trichocarpa]
cksp27396	1313	115	44	15.7187	6.48255	-1.27785	Down	1.58e-07	4.91e-06	GO:0031410//cytoplasmic vesicle;GO:0043231//intracellular membrane-bounded organelle	GO:0016791//phosphatase activity	GO:0006796//phosphate metabolic process	gi|225424458|ref|XP_002285160.1|/2.89706e-125/PREDICTED: hypothetical protein isoform 1 [Vitis vinifera]
cksp4140	1176	128	49	19.5338	8.06022	-1.27708	Down	3.17e-08	1.1e-06	GO:0043231//intracellular membrane-bounded organelle	-	-	gi|225441197|ref|XP_002266366.1|/1.0689e-75/PREDICTED: hypothetical protein [Vitis vinifera]
cksp8572	836	138	53	29.6249	12.2639	-1.2724	Down	1.01e-08	3.75e-07	GO:0005618//cell wall;GO:0005576//extracellular region	GO:0004175//endopeptidase activity;GO:0005515//protein binding	GO:0019538//protein metabolic process;GO:0010191;GO:0003006//reproductive developmental process;GO:0044092;GO:0009845//seed germination	gi|148299083|gb|ABQ58079.1|/1.15713e-93/subtilisin-like protease [Nicotiana tabacum]
cksp10396	470	174	67	66.4409	27.5762	-1.26865	Down	1.33e-10	6.24e-09	GO:0043231//intracellular membrane-bounded organelle	GO:0005515//protein binding	GO:0006779//porphyrin biosynthetic process;GO:0007165//signal transduction;GO:0044093	gi|297743775|emb|CBI36658.3|/9.7822e-33/unnamed protein product [Vitis vinifera]
cksp8053	623	96	37	27.6546	11.4887	-1.2673	Down	1.98e-06	5.16e-05	-	-	-	gi|224096900|ref|XP_002310779.1|/8.4137e-36/predicted protein [Populus trichocarpa]
cksp21321	436	83	32	34.1646	14.1978	-1.26683	Down	1e-05	0.00022645	-	-	GO:0009628//response to abiotic stimulus	gi|297744865|emb|CBI38316.3|/1.82926e-26/unnamed protein product [Vitis vinifera]
cksp32565	1430	153	59	19.2017	7.98131	-1.26654	Down	1.82e-09	7.32e-08	-	GO:0004030//aldehyde dehydrogenase [NAD(P)+] activity	GO:0009698//phenylpropanoid metabolic process	gi|255546541|ref|XP_002514330.1|/2.29808e-179/aldehyde dehydrogenase, putative [Ricinus communis]
cksp16212	279	223	86	143.445	59.6283	-1.26643	Down	3.68e-13	2.47e-11	-	-	-	-
cksp9683	775	88	34	20.3782	8.48663	-1.26376	Down	5.61e-06	0.000133586	GO:0044464//cell part	-	GO:0007047//cellular cell wall organization	gi|255584757|ref|XP_002533097.1|/7.45592e-121/Alpha-expansin 4 precursor, putative [Ricinus communis]
cksp32923	701	392	152	100.358	41.9453	-1.25857	Down	8.13e-22	1.02e-19	GO:0044424//intracellular part	-	GO:0001906//cell killing;GO:0006952//defense response	gi|15419836|gb|AAK97184.1|/4.21358e-93/thaumatin-like protein [Capsicum annuum]
cksp12225	621	103	40	29.7666	12.4602	-1.25636	Down	9.86e-07	2.69e-05	GO:0016020//membrane	-	-	gi|147784780|emb|CAN66525.1|/1.02137e-57/hypothetical protein VITISV_043977 [Vitis vinifera]
cksp42528	2150	782	304	65.2758	27.3523	-1.25489	Down	9.73e-42	1.53e-39	GO:0016020//membrane	GO:0035251//UDP-glucosyltransferase activity	GO:0005984//disaccharide metabolic process	gi|77176829|gb|ABA64520.1|/0/sucrose-phosphate synthase isoform C [Nicotiana tabacum]
cksp42970	1466	113	44	13.8334	5.806	-1.25254	Down	3.11e-07	9.23e-06	-	-	GO:0019941//modification-dependent protein catabolic process	gi|224109986|ref|XP_002315377.1|/1.81565e-163/predicted protein [Populus trichocarpa]
cksp11959	564	113	44	35.957	15.0915	-1.25254	Down	3.11e-07	9.22e-06	GO:0016020//membrane	GO:0005515//protein binding;GO:0000166//nucleotide binding;GO:0015562//efflux transmembrane transporter activity;GO:0042626//ATPase activity, coupled to transmembrane movement of substances;GO:0022891//substrate-specific transmembrane transporter activity	GO:0009630//gravitropism;GO:0043479;GO:0009639//response to red or far red light;GO:0051707//response to other organism;GO:0009734//auxin mediated signaling pathway;GO:0032535;GO:0048437//floral organ development;GO:0060918//auxin transport	gi|4204793|gb|AAD10836.1|/4.78576e-98/P-glycoprotein [Solanum tuberosum]
cksp34926	405	208	81	92.1706	38.689	-1.25238	Down	3.49e-12	1.97e-10	GO:0043231//intracellular membrane-bounded organelle;GO:0031410//cytoplasmic vesicle	GO:0046914//transition metal ion binding;GO:0048037//cofactor binding;GO:0016641//oxidoreductase activity, acting on the CH-NH2 group of donors, oxygen as acceptor	GO:0006807//nitrogen compound metabolic process	gi|224124968|ref|XP_002329858.1|/4.034e-66/predicted protein [Populus trichocarpa]
cksp6043	1226	82	32	12.0035	5.04914	-1.24934	Down	1.41e-05	0.000307347	GO:0031410//cytoplasmic vesicle	GO:0016787//hydrolase activity	-	gi|297733630|emb|CBI14877.3|/2.55285e-136/unnamed protein product [Vitis vinifera]
cksp8298	1130	110	43	17.4702	7.36119	-1.24689	Down	4.91e-07	1.41e-05	-	GO:0017111//nucleoside-triphosphatase activity	-	gi|224108571|ref|XP_002314895.1|/7.6194e-124/white-brown-complex ABC transporter family [Populus trichocarpa]
cksp43940	1155	115	45	17.869	7.53683	-1.24543	Down	2.76e-07	8.24e-06	GO:0042579//microbody	GO:0005506//iron ion binding;GO:0004601//peroxidase activity	GO:0042743//hydrogen peroxide metabolic process;GO:0006950//response to stress	gi|1345684|sp|P49317.1|CATA3_NICPL/0/RecName: Full=Catalase isozyme 3
cksp34965	539	92	36	30.6326	12.9203	-1.24543	Down	4.4e-06	0.000106996	-	GO:0003824//catalytic activity;GO:0046914//transition metal ion binding	-	gi|255569333|ref|XP_002525634.1|/2.22952e-30/ubiquitin-protein ligase, putative [Ricinus communis]
cksp36775	506	97	38	34.4037	14.5275	-1.24378	Down	2.47e-06	6.28e-05	GO:0031410//cytoplasmic vesicle	GO:0008194//UDP-glycosyltransferase activity	-	gi|225462434|ref|XP_002264354.1|/5.48505e-46/PREDICTED: hypothetical protein [Vitis vinifera]
cksp7335	732	74	29	18.1428	7.66381	-1.24326	Down	4.02e-05	0.000788584	GO:0043231//intracellular membrane-bounded organelle	-	-	gi|224122776|ref|XP_002330476.1|/4.16168e-78/predicted protein [Populus trichocarpa]
cksp45304	403	635	249	282.783	119.523	-1.2424	Down	1.06e-33	1.57e-31	GO:0000785//chromatin;GO:0043231//intracellular membrane-bounded organelle	GO:0031490//chromatin DNA binding	GO:0006950//response to stress;GO:0034728	gi|7595978|gb|AAF64525.1|AF253416_1/2.39594e-34/histone H1 variant [Solanum chilense]
cksp7977	978	349	137	64.0429	27.0982	-1.24084	Down	3.39e-19	3.81e-17	-	GO:0005488//binding	GO:0009987//cellular process	gi|62900625|sp|Q9SCY5.1|KINB2_ARATH/3.81256e-57/RecName: Full=SNF1-related protein kinase regulatory subunit beta-2; Short=AKIN subunit beta-2; Short=AKINB2
cksp17597	422	137	54	58.2629	24.7537	-1.23494	Down	2.45e-08	8.57e-07	-	GO:0004497//monooxygenase activity;GO:0005506//iron ion binding	-	gi|225454627|ref|XP_002266611.1|/2.72224e-43/PREDICTED: hypothetical protein [Vitis vinifera]
cksp18694	246	76	30	55.445	23.5909	-1.23283	Down	3.55e-05	0.000704617	GO:0043231//intracellular membrane-bounded organelle;GO:0031410//cytoplasmic vesicle	GO:0046914//transition metal ion binding;GO:0048037//cofactor binding;GO:0016641//oxidoreductase activity, acting on the CH-NH2 group of donors, oxygen as acceptor	GO:0006807//nitrogen compound metabolic process	gi|224124968|ref|XP_002329858.1|/2.18459e-27/predicted protein [Populus trichocarpa]
cksp9197	835	114	45	24.5021	10.4252	-1.23283	Down	3.85e-07	1.12e-05	GO:0043231//intracellular membrane-bounded organelle	GO:0046872//metal ion binding;GO:0004518//nuclease activity	GO:0006950//response to stress	gi|225455177|ref|XP_002270121.1|/6.11094e-87/PREDICTED: hypothetical protein [Vitis vinifera]
cksp4205	798	78	31	17.5419	7.51479	-1.223	Down	3.14e-05	0.000632434	GO:0044464//cell part	-	-	gi|255564072|ref|XP_002523034.1|/1.86118e-37/conserved hypothetical protein [Ricinus communis]
cksp32042	799	93	37	20.8891	8.95804	-1.2215	Down	5.45e-06	0.000130101	GO:0043231//intracellular membrane-bounded organelle	GO:0030528//transcription regulator activity;GO:0042802//identical protein binding;GO:0001071;GO:0003677//DNA binding	GO:0009416//response to light stimulus;GO:0006355//regulation of transcription, DNA-dependent;GO:0009887//organ morphogenesis;GO:0006970//response to osmotic stress	gi|211853240|emb|CAP16664.1|/5.77226e-47/homeodomain leucine zipper protein [Solanum lycopersicum]
cksp16295	282	118	47	75.0961	32.2409	-1.21985	Down	3.02e-07	8.96e-06	-	-	-	gi|284434550|gb|ADB85299.1|/2.12251e-06/putative retrotransposon protein [Phyllostachys edulis]
cksp31766	1683	288	115	30.7109	13.2182	-1.21623	Down	1.19e-15	1.19e-13	-	-	-	gi|225428493|ref|XP_002284326.1|/0/PREDICTED: hypothetical protein [Vitis vinifera]
cksp8440	1771	467	187	47.3241	20.4259	-1.21218	Down	2.58e-24	3.37e-22	GO:0043231//intracellular membrane-bounded organelle	GO:0016747//transferase activity, transferring acyl groups other than amino-acyl groups;GO:0016755	GO:0006749//glutathione metabolic process	gi|225445031|ref|XP_002280190.1|/0/PREDICTED: hypothetical protein [Vitis vinifera]
cksp4573	870	152	61	31.3551	13.5634	-1.20898	Down	7.52e-09	2.83e-07	-	GO:0035251//UDP-glucosyltransferase activity;GO:0016787//hydrolase activity	GO:0009756//carbohydrate mediated signaling;GO:0005991//trehalose metabolic process;GO:0007275//multicellular organismal development;GO:0003006//reproductive developmental process;GO:0042546//cell wall biogenesis	gi|308171842|gb|ADO16162.1|/1.1325e-54/trehalose-6-phosphate synthase [Petunia x hybrida]
cksp43600	348	142	57	73.2307	31.685	-1.20865	Down	2.37e-08	8.31e-07	-	-	-	gi|255574960|ref|XP_002528386.1|/2.04428e-09/eukaryotic translation initiation factor 3 subunit, putative [Ricinus communis]
cksp7198	782	142	57	32.5886	14.1002	-1.20865	Down	2.37e-08	8.31e-07	GO:0043231//intracellular membrane-bounded organelle;GO:0044427//chromosomal part	GO:0030528//transcription regulator activity;GO:0003690//double-stranded DNA binding;GO:0043565//sequence-specific DNA binding	GO:0009725//response to hormone stimulus;GO:0006259//DNA metabolic process;GO:0006351//transcription, DNA-dependent	gi|23664357|gb|AAN39330.1|/2.94222e-64/telomere binding protein TBP1 [Nicotiana glutinosa]
cksp8839	923	87	35	16.9162	7.33541	-1.20545	Down	1.36e-05	0.000297187	-	-	-	gi|147854933|emb|CAN80273.1|/1.02024e-40/hypothetical protein VITISV_039443 [Vitis vinifera]
cksp16733	867	77	31	15.9388	6.91673	-1.20438	Down	4.38e-05	0.00084841	-	-	-	gi|2244915|emb|CAB10337.1|/1.75304e-23/reverse transcriptase like protein [Arabidopsis thaliana]
cksp3982	2315	273	110	21.1639	9.19178	-1.20319	Down	1.1e-14	1.04e-12	-	-	-	gi|113205231|gb|AAT39303.2|/5.59414e-152/Myosin heavy chain-like protein, putative [Solanum demissum]
cksp27332	1352	295	119	39.1588	17.0266	-1.20155	Down	1.01e-15	1.02e-13	GO:0044424//intracellular part	GO:0046872//metal ion binding;GO:0004611//phosphoenolpyruvate carboxykinase activity;GO:0016628//oxidoreductase activity, acting on the CH-CH group of donors, NAD or NADP as acceptor	GO:0071704;GO:0009060//aerobic respiration;GO:0043648//dicarboxylic acid metabolic process	gi|255553993|ref|XP_002518037.1|/0/Phosphoenolpyruvate carboxylase, putative [Ricinus communis]
cksp7878	1455	332	134	40.9505	17.8156	-1.20074	Down	1.73e-17	1.85e-15	GO:0031224//intrinsic to membrane	-	GO:0015833//peptide transport	gi|225425292|ref|XP_002272176.1|/0/PREDICTED: hypothetical protein [Vitis vinifera]
cksp4013	2975	1122	453	67.6846	29.4557	-1.20028	Down	2.89e-55	4.82e-53	GO:0042579//microbody	GO:0046914//transition metal ion binding;GO:0016641//oxidoreductase activity, acting on the CH-NH2 group of donors, oxygen as acceptor;GO:0048037//cofactor binding	GO:0006807//nitrogen compound metabolic process	gi|296083412|emb|CBI23365.3|/0/unnamed protein product [Vitis vinifera]
cksp18488	219	104	42	85.2263	37.0991	-1.19991	Down	2.1e-06	5.43e-05	-	GO:0004674//protein serine/threonine kinase activity;GO:0032559//adenyl ribonucleotide binding	GO:0006464//protein modification process;GO:0032501//multicellular organismal process;GO:0006972//hyperosmotic response;GO:0009926//auxin polar transport;GO:0023052//signaling	gi|255586705|ref|XP_002533977.1|/4.06917e-34/CBL-interacting serine/threonine-protein kinase, putative [Ricinus communis]
cksp12116	841	104	42	22.1933	9.66076	-1.19991	Down	2.1e-06	5.44e-05	-	-	-	gi|296087301|emb|CBI33675.3|/4.38342e-32/unnamed protein product [Vitis vinifera]
cksp13283	676	146	59	38.7606	16.8835	-1.19897	Down	1.85e-08	6.58e-07	GO:0044464//cell part	GO:0046914//transition metal ion binding;GO:0004175//endopeptidase activity	GO:0019538//protein metabolic process;GO:0009987//cellular process	gi|225458382|ref|XP_002281815.1|/6.22614e-123/PREDICTED: hypothetical protein [Vitis vinifera]
cksp45713	971	299	121	55.2632	24.1059	-1.19693	Down	7.95e-16	8.06e-14	-	GO:0046872//metal ion binding;GO:0016491//oxidoreductase activity	-	gi|147804684|emb|CAN71441.1|/6.61379e-94/hypothetical protein VITISV_012452 [Vitis vinifera]
cksp44303	593	126	51	38.1329	16.6369	-1.19665	Down	1.84e-07	5.65e-06	-	-	-	gi|225459006|ref|XP_002285601.1|/4.05482e-21/PREDICTED: hypothetical protein [Vitis vinifera]
cksp47212	346	79	32	40.9765	17.8909	-1.19557	Down	3.85e-05	0.00075762	-	-	-	-
cksp16229	568	1293	525	408.54	178.801	-1.19213	Down	9.32e-63	1.61e-60	GO:0016020//membrane	-	-	gi|257831431|gb|ACV71016.1|/4.6223e-42/UPA16 [Capsicum annuum]
cksp35546	499	418	170	150.335	65.9032	-1.18976	Down	2.46e-21	3.02e-19	-	-	-	-
cksp17227	454	145	59	57.3187	25.1394	-1.18906	Down	2.55e-08	8.88e-07	GO:0043231//intracellular membrane-bounded organelle;GO:0031224//intrinsic to membrane	GO:0015291//secondary active transmembrane transporter activity;GO:0015103//inorganic anion transmembrane transporter activity	GO:0015698//inorganic anion transport;GO:0009725//response to hormone stimulus	gi|6177892|dbj|BAA86070.1|/4.53173e-77/Phospate transpoter [Nicotiana tabacum]
cksp12320	692	86	35	22.3037	9.78408	-1.18877	Down	1.89e-05	0.000402277	GO:0044424//intracellular part	GO:0005515//protein binding	-	gi|224122076|ref|XP_002330535.1|/5.89537e-39/predicted protein [Populus trichocarpa]
cksp46304	488	135	55	49.6476	21.8022	-1.18725	Down	8.04e-08	2.61e-06	GO:0043231//intracellular membrane-bounded organelle	GO:0016757//transferase activity, transferring glycosyl groups	-	gi|225449643|ref|XP_002262646.1|/1.66261e-49/PREDICTED: hypothetical protein [Vitis vinifera]
cksp16205	526	277	113	94.5101	41.5576	-1.18536	Down	1.44e-14	1.36e-12	GO:0043231//intracellular membrane-bounded organelle;GO:0031410//cytoplasmic vesicle	GO:0046914//transition metal ion binding;GO:0048037//cofactor binding;GO:0016641//oxidoreductase activity, acting on the CH-NH2 group of donors, oxygen as acceptor	GO:0006807//nitrogen compound metabolic process	gi|255537059|ref|XP_002509596.1|/8.96484e-90/Amine oxidase [copper-containing] precursor, putative [Ricinus communis]
cksp8353	577	169	69	52.5648	23.133	-1.18415	Down	2.02e-09	8.08e-08	GO:0016020//membrane	GO:0035251//UDP-glucosyltransferase activity	GO:0008152//metabolic process	gi|77176829|gb|ABA64520.1|/1.45404e-73/sucrose-phosphate synthase isoform C [Nicotiana tabacum]
cksp10116	1334	93	38	12.5116	5.51043	-1.18302	Down	9.27e-06	0.000210826	-	GO:0004672//protein kinase activity;GO:0032559//adenyl ribonucleotide binding	GO:0006464//protein modification process	gi|161958652|dbj|BAF95165.1|/3.97558e-146/protein kinase [Ipomoea nil]
cksp46024	1053	291	119	49.5962	21.8613	-1.18185	Down	3.64e-15	3.55e-13	-	GO:0016301//kinase activity	-	gi|161958652|dbj|BAF95165.1|/1.18699e-91/protein kinase [Ipomoea nil]
cksp6781	1052	1653	676	281.995	124.305	-1.18178	Down	1.17e-78	2.11e-76	-	-	-	gi|56606534|gb|AAW02789.1|/9.9788e-115/aluminum-induced protein [Codonopsis lanceolata]
cksp17721	349	105	43	53.9943	23.8342	-1.17977	Down	2.56e-06	6.49e-05	-	GO:0046872//metal ion binding;GO:0004611//phosphoenolpyruvate carboxykinase activity;GO:0016628//oxidoreductase activity, acting on the CH-CH group of donors, NAD or NADP as acceptor	GO:0071704;GO:0009060//aerobic respiration;GO:0043648//dicarboxylic acid metabolic process	gi|2266947|gb|AAB80714.1|/2.37311e-58/phosphoenolpyruvate carboxylase 1 [Gossypium hirsutum]
cksp28318	725	122	50	30.1999	13.341	-1.17867	Down	3.98e-07	1.16e-05	GO:0000325//plant-type vacuole;GO:0031090//organelle membrane	-	GO:0009850//auxin metabolic process;GO:0000902//cell morphogenesis;GO:0006568//tryptophan metabolic process;GO:0009832//plant-type cell wall biogenesis	gi|225458125|ref|XP_002280062.1|/4.1046e-70/PREDICTED: hypothetical protein [Vitis vinifera]
cksp8511	811	117	48	25.891	11.4493	-1.17719	Down	7.08e-07	1.98e-05	GO:0043231//intracellular membrane-bounded organelle	GO:0016491//oxidoreductase activity;GO:0008238//exopeptidase activity	GO:0019538//protein metabolic process	gi|297738743|emb|CBI27988.3|/7.70709e-87/unnamed protein product [Vitis vinifera]
cksp42890	1264	209	86	29.6745	13.1616	-1.17289	Down	3.55e-11	1.75e-09	GO:0043231//intracellular membrane-bounded organelle	-	-	gi|225451061|ref|XP_002262723.1|/2.0123e-75/PREDICTED: hypothetical protein [Vitis vinifera]
cksp45111	617	87	36	25.3057	11.2869	-1.16481	Down	2.3e-05	0.000477962	GO:0009536//plastid	GO:0004175//endopeptidase activity	GO:0019538//protein metabolic process	gi|255551973|ref|XP_002517031.1|/2.70775e-71/acylamino-acid-releasing enzyme, putative [Ricinus communis]
cksp37503	413	140	58	60.8362	27.1666	-1.16309	Down	7.58e-08	2.47e-06	GO:0044464//cell part	GO:0015036//disulfide oxidoreductase activity	GO:0019725//cellular homeostasis	gi|225436777|ref|XP_002268050.1|/2.29467e-29/PREDICTED: hypothetical protein [Vitis vinifera]
cksp43177	1426	230	96	28.9463	13.023	-1.15232	Down	7.33e-12	3.93e-10	-	-	-	gi|297734947|emb|CBI17181.3|/9.67238e-162/unnamed protein product [Vitis vinifera]
cksp32797	532	103	43	34.7464	15.6356	-1.15203	Down	4.86e-06	0.000117159	GO:0031224//intrinsic to membrane	-	GO:0051234//establishment of localization	gi|255636690|gb|ACU18681.1|/2.04846e-52/unknown [Glycine max]
cksp3694	1613	158	66	17.5795	7.9153	-1.15118	Down	1.45e-08	5.24e-07	GO:0031410//cytoplasmic vesicle	GO:0004175//endopeptidase activity;GO:0016491//oxidoreductase activity	GO:0009725//response to hormone stimulus;GO:0019538//protein metabolic process;GO:0010101	gi|224116492|ref|XP_002317314.1|/1.00919e-180/predicted protein [Populus trichocarpa]
cksp33141	2187	497	208	40.7842	18.3981	-1.14845	Down	8.61e-24	1.12e-21	GO:0031224//intrinsic to membrane;GO:0043231//intracellular membrane-bounded organelle	GO:0005249//voltage-gated potassium channel activity;GO:0005221//intracellular cyclic nucleotide activated cation channel activity;GO:0005515//protein binding;GO:0000166//nucleotide binding	GO:0033554//cellular response to stress;GO:0006816//calcium ion transport;GO:0007165//signal transduction	gi|255584317|ref|XP_002532894.1|/0/Cyclic nucleotide-gated ion channel, putative [Ricinus communis]
cksp7346	512	810	339	283.922	128.082	-1.14843	Down	9.37e-38	1.44e-35	GO:0009532//plastid stroma	GO:0051536//iron-sulfur cluster binding	GO:0009314//response to radiation;GO:0022900//electron transport chain	gi|3023752|sp|Q43517.1|FER1_SOLLC/1.1094e-41/RecName: Full=Ferredoxin-1, chloroplastic; AltName: Full=Ferredoxin I; Flags: Precursor
cksp16388	424	136	57	57.5648	26.0056	-1.14637	Down	1.62e-07	5.03e-06	GO:0044464//cell part	-	-	gi|297740486|emb|CBI30668.3|/2.74596e-46/unnamed protein product [Vitis vinifera]
cksp32745	1573	355	149	40.5027	18.3238	-1.1443	Down	2.43e-17	2.57e-15	-	GO:0016709//oxidoreductase activity, acting on paired donors, with incorporation or reduction of molecular oxygen, NADH or NADPH as one donor, and incorporation of one atom of oxygen;GO:0005506//iron ion binding	GO:0008152//metabolic process	gi|255582520|ref|XP_002532045.1|/1.62513e-173/flavonoid 3-hydroxylase, putative [Ricinus communis]
cksp29188	205	150	63	131.317	59.449	-1.14333	Down	3.99e-08	1.35e-06	GO:0043232	GO:0032559//adenyl ribonucleotide binding	-	gi|242067527|ref|XP_002449040.1|/2.2604e-32/hypothetical protein SORBIDRAFT_05g003880 [Sorghum bicolor]
cksp5084	1133	157	66	24.8688	11.2687	-1.14202	Down	1.98e-08	7.03e-07	-	-	-	gi|255563056|ref|XP_002522532.1|/1.12007e-74/calmodulin binding protein, putative [Ricinus communis]
cksp13368	1081	157	66	26.065	11.8107	-1.14202	Down	1.98e-08	7.02e-07	GO:0031224//intrinsic to membrane	GO:0005275//amine transmembrane transporter activity	GO:0006865//amino acid transport	gi|255572268|ref|XP_002527073.1|/2.40903e-172/amino acid transporter, putative [Ricinus communis]
cksp10629	1249	88	37	12.6446	5.73056	-1.14177	Down	2.78e-05	0.000567438	GO:0044424//intracellular part	GO:0016211//ammonia ligase activity;GO:0032559//adenyl ribonucleotide binding	GO:0006541//glutamine metabolic process;GO:0071941	gi|211906462|gb|ACJ11724.1|/0/glutamine synthase [Gossypium hirsutum]
cksp43745	757	88	37	20.8627	9.45505	-1.14177	Down	2.78e-05	0.000567161	GO:0005911//cell-cell junction;GO:0005618//cell wall;GO:0031225//anchored to membrane	GO:0030247//polysaccharide binding;GO:0003824//catalytic activity	GO:0052386//cell wall thickening	gi|225457225|ref|XP_002284112.1|/4.03548e-39/PREDICTED: hypothetical protein [Vitis vinifera]
cksp16456	496	126	53	45.5904	20.6706	-1.14115	Down	5.12e-07	1.46e-05	GO:0031225//anchored to membrane;GO:0031410//cytoplasmic vesicle	GO:0043167//ion binding;GO:0008422//beta-glucosidase activity	GO:0044238//primary metabolic process	gi|224144776|ref|XP_002325410.1|/2.28576e-73/predicted protein [Populus trichocarpa]
cksp45454	514	102	43	35.614	16.1832	-1.13795	Down	6.67e-06	0.000156658	GO:0000325//plant-type vacuole;GO:0031224//intrinsic to membrane	GO:0005372//water transmembrane transporter activity	GO:0006810//transport	gi|4584429|emb|CAB40742.1|/1.82018e-60/aquaglyceroporin [Nicotiana tabacum]
cksp11461	803	147	62	32.8538	14.936	-1.13727	Down	6.21e-08	2.06e-06	GO:0016020//membrane	GO:0015197//peptide transporter activity	-	gi|255569839|ref|XP_002525883.1|/2.13375e-73/oligopeptide transporter, putative [Ricinus communis]
cksp33791	525	128	54	43.7557	19.8972	-1.1369	Down	4.49e-07	1.29e-05	-	-	-	-
cksp32892	991	2742	1157	496.567	225.849	-1.13663	Down	1.43e-121	2.71e-119	-	-	-	gi|223974739|gb|ACN31557.1|/1.17567e-21/unknown [Zea mays]
cksp44820	758	104	44	24.6234	11.229	-1.1328	Down	5.85e-06	0.00013873	GO:0016020//membrane	-	-	gi|225446229|ref|XP_002265034.1|/4.67934e-104/PREDICTED: hypothetical protein [Vitis vinifera]
cksp18319	462	92	39	35.738	16.3298	-1.12995	Down	2.13e-05	0.000447561	-	GO:0004091//carboxylesterase activity	GO:0006787	gi|162568914|gb|ABY19383.1|/2.22484e-34/putative chlorophyllase [Nicotiana tabacum]
cksp45581	644	602	256	167.762	76.8975	-1.12541	Down	1.26e-27	1.74e-25	GO:0031410//cytoplasmic vesicle	-	-	gi|224142303|ref|XP_002324498.1|/6.47844e-42/predicted protein [Populus trichocarpa]
cksp32076	1114	101	43	16.2712	7.46692	-1.12374	Down	9.14e-06	0.00020815	-	-	-	gi|119220854|gb|ABL61515.1|/1.16032e-100/R2R3 Myb4a C2 repressor motif protein [Vitis vinifera]
cksp4475	1660	295	126	31.8932	14.6832	-1.11908	Down	3.38e-14	3.01e-12	GO:0031976;GO:0009532//plastid stroma	GO:0016671//oxidoreductase activity, acting on sulfur group of donors, disulfide as acceptor	GO:0006790//sulfur metabolic process;GO:0019725//cellular homeostasis	gi|51457940|gb|AAU03359.1|/0/adenylyl-sulfate reductase [Solanum lycopersicum]
cksp4743	1316	103	44	14.0464	6.46777	-1.11886	Down	8e-06	0.000184156	-	-	-	gi|296087190|emb|CBI33564.3|/5.28721e-18/unnamed protein product [Vitis vinifera]
cksp45428	596	154	66	46.3723	21.4218	-1.11418	Down	5.02e-08	1.69e-06	-	GO:0004674//protein serine/threonine kinase activity;GO:0000166//nucleotide binding	GO:0009987//cellular process	gi|297745097|emb|CBI38936.3|/4.50634e-44/unnamed protein product [Vitis vinifera]
cksp45802	453	107	46	42.3906	19.6434	-1.1097	Down	6.13e-06	0.000144904	-	-	-	-
cksp28024	651	102	44	28.1192	13.0746	-1.10479	Down	1.09e-05	0.000244678	GO:0016020//membrane	-	GO:0010260//organ senescence;GO:0050832//defense response to fungus;GO:0009987//cellular process	gi|62208139|gb|AAX77013.1|/3.22764e-49/MLO1 [Solanum lycopersicum]
cksp40869	231	257	111	199.667	92.9542	-1.103	Down	2.67e-12	1.54e-10	-	GO:0004674//protein serine/threonine kinase activity;GO:0000166//nucleotide binding	GO:0032501//multicellular organismal process;GO:0006972//hyperosmotic response;GO:0009926//auxin polar transport;GO:0009987//cellular process	gi|296090638|emb|CBI41032.3|/3.2019e-18/unnamed protein product [Vitis vinifera]
cksp43389	1333	338	146	45.5062	21.1875	-1.10285	Down	1.03e-15	1.03e-13	GO:0044464//cell part	-	-	gi|255638183|gb|ACU19405.1|/2.86899e-120/unknown [Glycine max]
cksp16438	378	104	45	49.3771	23.0292	-1.10038	Down	9.55e-06	0.000216379	-	GO:0046914//transition metal ion binding	-	gi|297746250|emb|CBI16306.3|/2.62608e-49/unnamed protein product [Vitis vinifera]
cksp13277	838	104	45	22.2727	10.3879	-1.10038	Down	9.55e-06	0.000216496	-	-	-	gi|225446357|ref|XP_002272844.1|/8.2151e-31/PREDICTED: similar to hydroxyproline-rich glycoprotein family protein [Vitis vinifera]
cksp9296	691	106	46	27.5304	12.8777	-1.09615	Down	8.35e-06	0.000191341	-	-	-	-
cksp43209	602	2284	993	680.901	319.088	-1.09349	Down	1.45e-95	2.68e-93	-	GO:0043169//cation binding;GO:0019842//vitamin binding;GO:0016641//oxidoreductase activity, acting on the CH-NH2 group of donors, oxygen as acceptor	GO:0003006//reproductive developmental process;GO:0009692	gi|160278502|gb|ABL67954.2|/1.56421e-92/1-aminocyclopropane-1-carboxylate oxidase [Ipomoea nil]
cksp32613	1176	119	52	18.1603	8.5537	-1.08617	Down	2.74e-06	6.92e-05	GO:0043231//intracellular membrane-bounded organelle	GO:0001071;GO:0003677//DNA binding	GO:0009887//organ morphogenesis;GO:0034285;GO:0006351//transcription, DNA-dependent;GO:0003006//reproductive developmental process	gi|255558168|ref|XP_002520111.1|/7.32728e-125/homeobox protein, putative [Ricinus communis]
cksp43798	1078	720	315	119.867	56.5262	-1.08444	Down	6.43e-31	9.24e-29	-	GO:0016491//oxidoreductase activity;GO:0050662//coenzyme binding	GO:0008152//metabolic process	gi|224104335|ref|XP_002333959.1|/9.85269e-134/predicted protein [Populus trichocarpa]
cksp36086	218	130	57	107.022	50.5797	-1.08127	Down	1.03e-06	2.82e-05	-	GO:0003676//nucleic acid binding	-	gi|224100709|ref|XP_002311983.1|/6.97323e-18/NAC domain protein, IPR003441 [Populus trichocarpa]
cksp7072	1007	285	125	50.7925	24.0126	-1.08083	Down	4.28e-13	2.84e-11	-	GO:0004721//phosphoprotein phosphatase activity	-	gi|225444842|ref|XP_002279140.1|/1.88274e-107/PREDICTED: hypothetical protein [Vitis vinifera]
cksp43110	1369	91	40	11.9295	5.65216	-1.07766	Down	4.72e-05	0.000908432	GO:0005856//cytoskeleton	GO:0005488//binding	GO:0000904//cell morphogenesis involved in differentiation;GO:0048513//organ development	gi|225426243|ref|XP_002264080.1|/1.27029e-54/PREDICTED: similar to ABIL3 (ABL INTERACTOR-LIKE PROTEIN 3) [Vitis vinifera]
cksp19865	605	100	44	29.6639	14.0687	-1.07622	Down	2.02e-05	0.000425618	GO:0031224//intrinsic to membrane	GO:0015149//hexose transmembrane transporter activity;GO:0015166//polyol transmembrane transporter activity;GO:0016628//oxidoreductase activity, acting on the CH-CH group of donors, NAD or NADP as acceptor;GO:0015146//pentose transmembrane transporter activity;GO:0005402	GO:0015791//polyol transport;GO:0008645//hexose transport;GO:0015750;GO:0008152//metabolic process	gi|255546487|ref|XP_002514303.1|/4.71289e-73/sugar transporter, putative [Ricinus communis]
cksp4837	797	118	52	26.571	12.6213	-1.074	Down	3.71e-06	9.16e-05	GO:0044421//extracellular region part	GO:0016791//phosphatase activity;GO:0046914//transition metal ion binding	-	gi|4210712|emb|CAA07280.1|/1.33929e-136/purple acid phosphatase [Ipomoea batatas]
cksp16758	366	213	94	104.444	49.6827	-1.07191	Down	5.01e-10	2.17e-08	-	-	-	-
cksp7279	556	1716	758	553.894	263.726	-1.07057	Down	6.98e-70	1.24e-67	GO:0043229//intracellular organelle	-	-	gi|145581063|gb|ABP87679.1|/3.36593e-16/histone H1E [Nicotiana tabacum]
cksp27495	673	172	76	45.8667	21.8452	-1.07013	Down	2.44e-08	8.54e-07	GO:0016020//membrane;GO:0044444//cytoplasmic part;GO:0043231//intracellular membrane-bounded organelle	-	-	gi|225447707|ref|XP_002277051.1|/8.28387e-59/PREDICTED: hypothetical protein [Vitis vinifera]
cksp43499	803	769	340	171.868	81.9071	-1.06924	Down	3.34e-32	4.84e-30	GO:0043231//intracellular membrane-bounded organelle	GO:0043169//cation binding	-	gi|302787068|ref|XP_002975304.1|/2.14367e-57/hypothetical protein SELMODRAFT_103058 [Selaginella moellendorffii]
cksp35678	532	180	80	60.7219	29.0895	-1.06172	Down	1.43e-08	5.19e-07	-	GO:0016757//transferase activity, transferring glycosyl groups	-	gi|225441060|ref|XP_002284018.1|/9.1738e-61/PREDICTED: hypothetical protein [Vitis vinifera]
cksp33962	1101	200	89	32.6007	15.6373	-1.05991	Down	2.37e-09	9.4e-08	-	-	-	gi|147799953|emb|CAN74975.1|/1.05488e-13/hypothetical protein VITISV_030496 [Vitis vinifera]
cksp35182	933	5377	2393	1034.29	496.157	-1.05977	Down	2.1e-211	4.13e-209	GO:0031225//anchored to membrane;GO:0043231//intracellular membrane-bounded organelle	GO:0005372//water transmembrane transporter activity	GO:0009725//response to hormone stimulus;GO:0006810//transport	gi|182408102|gb|ACB87734.1|/8.04457e-110/aquaporin [Manihot esculenta]
cksp4838	737	128	57	31.1693	14.9612	-1.0589	Down	1.89e-06	4.92e-05	GO:0031090//organelle membrane;GO:0043231//intracellular membrane-bounded organelle	GO:0046872//metal ion binding	GO:0009057//macromolecule catabolic process;GO:0019932//second-messenger-mediated signaling;GO:0009856//pollination	gi|297822305|ref|XP_002879035.1|/2.11312e-53/calmodulin-2 [Arabidopsis lyrata subsp. lyrata]
cksp7679	1834	921	411	90.1248	43.3511	-1.05585	Down	1.69e-37	2.6e-35	-	-	-	gi|255574960|ref|XP_002528386.1|/1.01173e-153/eukaryotic translation initiation factor 3 subunit, putative [Ricinus communis]
cksp31666	1122	1846	825	295.273	142.239	-1.05373	Down	3.58e-73	6.41e-71	-	-	-	gi|253761550|ref|XP_002489152.1|/3.58143e-26/hypothetical protein SORBIDRAFT_0016s002240 [Sorghum bicolor]
cksp32819	1657	1360	608	147.299	70.9805	-1.05326	Down	2.42e-54	4e-52	GO:0009526//plastid envelope	GO:0016616//oxidoreductase activity, acting on the CH-OH group of donors, NAD or NADP as acceptor	GO:0006787;GO:0044257//cellular protein catabolic process	gi|197253299|gb|ACH54085.1|/0/putative chlorophyll b reductase [Nicotiana tabacum]
cksp36220	245	152	68	111.343	53.6909	-1.05226	Down	2.35e-07	7.08e-06	-	-	-	gi|255551517|ref|XP_002516804.1|/8.07796e-06/conserved hypothetical protein [Ricinus communis]
cksp35446	422	192	86	81.6532	39.4225	-1.05049	Down	6.38e-09	2.43e-07	-	GO:0060089//molecular transducer activity	GO:0023052//signaling;GO:0009314//response to radiation	gi|255584886|ref|XP_002533158.1|/3.82851e-64/Root phototropism protein, putative [Ricinus communis]
cksp32317	1574	243	109	27.7068	13.3961	-1.04842	Down	6.78e-11	3.29e-09	-	GO:0005506//iron ion binding	-	gi|19310992|gb|AAL86702.1|AF461042_1/7.08347e-169/cytochrome P450 CYP74C4 [Solanum lycopersicum]
cksp45121	515	107	48	37.2873	18.0298	-1.0483	Down	1.58e-05	0.000341081	-	GO:0048029//monosaccharide binding	GO:0000746//conjugation	gi|218189143|gb|EEC71570.1|/1.86937e-28/hypothetical protein OsI_03937 [Oryza sativa Indica Group]
cksp33805	788	234	105	53.2935	25.7763	-1.04791	Down	1.55e-10	7.18e-09	-	-	-	-
cksp43433	533	258	116	86.8714	42.1006	-1.04504	Down	1.99e-11	1.02e-09	GO:0031224//intrinsic to membrane	-	GO:0006810//transport	gi|1657948|gb|AAB18227.1|/5.91877e-76/MipC [Mesembryanthemum crystallinum]
cksp9097	1147	487	219	76.1991	36.9351	-1.04478	Down	2.93e-20	3.44e-18	GO:0009521;GO:0031224//intrinsic to membrane;GO:0009570//chloroplast stroma;GO:0009534//chloroplast thylakoid	GO:0046906//tetrapyrrole binding;GO:0043169//cation binding	GO:0006464//protein modification process;GO:0006091//generation of precursor metabolites and energy	gi|226872|prf||1609235A/3.37037e-127/chlorophyll a/b binding protein
cksp16669	1001	211	95	37.8297	18.3589	-1.04304	Down	1.42e-09	5.79e-08	GO:0031090//organelle membrane;GO:0043231//intracellular membrane-bounded organelle	GO:0046914//transition metal ion binding;GO:0008483//transaminase activity;GO:0048037//cofactor binding	GO:0006527//arginine catabolic process;GO:0010038//response to metal ion	gi|193290720|gb|ACF17668.1|/5.87576e-178/putative aminotransferase [Capsicum annuum]
cksp16753	479	111	50	41.5883	20.1926	-1.04235	Down	1.2e-05	0.000266352	GO:0031410//cytoplasmic vesicle	GO:0030246//carbohydrate binding;GO:0004713//protein tyrosine kinase activity;GO:0032559//adenyl ribonucleotide binding	GO:0006464//protein modification process	gi|224115424|ref|XP_002317031.1|/6.91827e-69/predicted protein [Populus trichocarpa]
cksp16693	606	739	333	218.855	106.299	-1.04184	Down	8.54e-30	1.21e-27	GO:0009534//chloroplast thylakoid	GO:0046906//tetrapyrrole binding;GO:0003676//nucleic acid binding;GO:0001071	GO:0003006//reproductive developmental process;GO:0009791//post-embryonic development;GO:0006091//generation of precursor metabolites and energy	gi|224081248|ref|XP_002306351.1|/5.29653e-56/stress enhanced protein 2 [Populus trichocarpa]
cksp4749	2454	408	184	29.838	14.5045	-1.04066	Down	4.05e-17	4.25e-15	-	GO:0035251//UDP-glucosyltransferase activity	GO:0005984//disaccharide metabolic process	gi|77176831|gb|ABA64521.1|/0/sucrose-phosphate synthase isoform B [Nicotiana tabacum]
cksp43322	1088	290	131	47.8358	23.2917	-1.03828	Down	1.5e-12	8.94e-11	GO:0043231//intracellular membrane-bounded organelle	-	-	gi|225443942|ref|XP_002272068.1|/3.58051e-115/PREDICTED: hypothetical protein [Vitis vinifera]
cksp38688	325	104	47	57.4294	27.9752	-1.03764	Down	2.43e-05	0.000502765	GO:0030312//external encapsulating structure;GO:0009536//plastid;GO:0031090//organelle membrane	GO:0051536//iron-sulfur cluster binding;GO:0046914//transition metal ion binding;GO:0032559//adenyl ribonucleotide binding;GO:0016836//hydro-lyase activity	GO:0010038//response to metal ion;GO:0009725//response to hormone stimulus;GO:0006970//response to osmotic stress;GO:0072350	gi|171854675|dbj|BAG16527.1|/8.45634e-24/putative aconitase [Capsicum chinense]
cksp4038	1994	115	52	10.3504	5.04471	-1.03684	Down	9.09e-06	0.000206991	GO:0031224//intrinsic to membrane;GO:0030964;GO:0005746//mitochondrial respiratory chain	GO:0050136//NADH dehydrogenase (quinone) activity	GO:0051234//establishment of localization;GO:0022904//respiratory electron transport chain	gi|307101734|ref|YP_003875493.1|/9.37841e-84/NADH dehydrogenase subunit 4 [Silene latifolia]
cksp16174	303	267	121	158.144	77.2504	-1.03362	Down	1.36e-11	7.04e-10	-	-	-	gi|224078982|ref|XP_002305706.1|/3.30944e-15/predicted protein [Populus trichocarpa]
cksp43352	687	225	102	58.7773	28.7211	-1.03315	Down	5.54e-10	2.38e-08	-	-	-	gi|113205261|gb|ABI34316.1|/3.52145e-28/S haplotype-specific F-box protein, putative [Solanum demissum]
cksp33185	851	99	45	20.878	10.2292	-1.0293	Down	4.31e-05	0.000837432	GO:0043231//intracellular membrane-bounded organelle	-	GO:0009267//cellular response to starvation	gi|296082032|emb|CBI21037.3|/2.11696e-74/unnamed protein product [Vitis vinifera]
cksp45129	1055	103	47	17.5214	8.61794	-1.0237	Down	3.27e-05	0.000655074	-	-	-	gi|225432498|ref|XP_002277442.1|/2.45722e-129/PREDICTED: hypothetical protein [Vitis vinifera]
cksp312	372	149	68	71.8832	35.361	-1.0235	Down	5.64e-07	1.6e-05	-	-	-	gi|225445525|ref|XP_002285241.1|/3.15784e-26/PREDICTED: hypothetical protein [Vitis vinifera]
cksp28985	215	162	74	135.226	66.5811	-1.02219	Down	1.86e-07	5.71e-06	-	-	-	-
cksp3794	2668	735	336	49.4408	24.3619	-1.02108	Down	9.82e-29	1.37e-26	GO:0016020//membrane	GO:0046873//metal ion transmembrane transporter activity	GO:0030001//metal ion transport;GO:0034220//ion transmembrane transport	gi|112259089|gb|ABI14646.1|/0/putative high-affinity potassium transporter protein 1 [Nicotiana tabacum]
cksp35348	742	200	92	48.3738	23.9851	-1.01209	Down	9e-09	3.37e-07	-	-	-	-
cksp32538	1584	1376	633	155.9	77.3048	-1.012	Down	1.37e-51	2.24e-49	GO:0044424//intracellular part	GO:0004611//phosphoenolpyruvate carboxykinase activity;GO:0032559//adenyl ribonucleotide binding;GO:0016772//transferase activity, transferring phosphorus-containing groups	GO:0006006//glucose metabolic process;GO:0006796//phosphate metabolic process	gi|16950587|gb|AAG01894.2|/0/phosphoenolpyruvate carboxykinase [Solanum lycopersicum]
cksp35691	1079	117	54	19.4603	9.68123	-1.00727	Down	1.23e-05	0.000271709	-	GO:0005488//binding	GO:0003006//reproductive developmental process	gi|224123676|ref|XP_002330180.1|/6.29903e-80/predicted protein [Populus trichocarpa]
cksp43815	815	132	61	29.067	14.4787	-1.00545	Down	3.51e-06	8.7e-05	GO:0031224//intrinsic to membrane	GO:0016628//oxidoreductase activity, acting on the CH-CH group of donors, NAD or NADP as acceptor;GO:0022857//transmembrane transporter activity	GO:0008152//metabolic process;GO:0071702	gi|255546485|ref|XP_002514302.1|/1.66018e-73/sugar transporter, putative [Ricinus communis]
cksp31823	3203	702	325	39.3337	19.6284	-1.00282	Down	9.26e-27	1.26e-24	GO:0044424//intracellular part	GO:0046872//metal ion binding;GO:0004611//phosphoenolpyruvate carboxykinase activity;GO:0016628//oxidoreductase activity, acting on the CH-CH group of donors, NAD or NADP as acceptor	GO:0071704;GO:0009060//aerobic respiration;GO:0043648//dicarboxylic acid metabolic process	gi|255579064|ref|XP_002530381.1|/0/Phosphoenolpyruvate carboxylase, putative [Ricinus communis]
cksp3627	2801	1306	605	83.6786	41.7831	-1.00194	Down	2.78e-48	4.51e-46	GO:0009532//plastid stroma	GO:0043169//cation binding;GO:0016781//phosphotransferase activity, paired acceptors;GO:0032559//adenyl ribonucleotide binding	GO:0009314//response to radiation;GO:0006629//lipid metabolic process;GO:0005982//starch metabolic process;GO:0006796//phosphate metabolic process	gi|297736949|emb|CBI26150.3|/0/unnamed protein product [Vitis vinifera]
cksp36382	366	787	365	385.903	192.917	-1.00026	Down	1.1e-29	1.56e-27	GO:0009536//plastid	GO:0051536//iron-sulfur cluster binding	-	gi|3023752|sp|Q43517.1|FER1_SOLLC/4.61408e-09/RecName: Full=Ferredoxin-1, chloroplastic; AltName: Full=Ferredoxin I; Flags: Precursor
